# Supplementary material for: Genome-wide analysis of long noncoding RNA profiling in PRRSV-infected PAM cells by RNA sequencing
Source: Sci Rep. 2017 Jul 10;7:4952. doi: 10.1038/s41598-017-05279-z (PMC5504012; doi:10.1038/s41598-017-05279-z)
Supplement: Supplementary file 2 — Supplementary Table S1 [file 41598_2017_5279_MOESM2_ESM.zip]

Archive with 2 entries (1 files):
- Supplementary Table S1/Supplementary Table S1.zip
- Supplementary Table S1/
