# Supplementary material for: Genome-wide analysis of long noncoding RNA profiling in PRRSV-infected PAM cells by RNA sequencing
Source: Sci Rep. 2017 Jul 10;7:4952. doi: 10.1038/s41598-017-05279-z (PMC5504012; doi:10.1038/s41598-017-05279-z)
Supplement: Supplementary file 3 — Supplementary Table S2 [file 41598_2017_5279_MOESM3_ESM.xls]

## Sheet: Sheet1
gene_id	transcript_id	gene_id	transcript_id	gene_id	transcript_id	gene_id	transcript_id
GSWW_12h	GSWW12h	GSWW_24h	GSWW_24h	FL-12 12h	FL-12 12h	FL-12 24h	FL-12 24h
XLOC_000189|ENSSSCG00000020967	TCONS_00000296	XLOC_001118|-	TCONS_00001424	XLOC_004800|ENSSSCG00000010033	TCONS_00005845	XLOC_000133|ENSSSCG00000026077	TCONS_00000216
XLOC_003459|-	TCONS_00004231	XLOC_001791|-	TCONS_00002250	XLOC_014300|ENSSSCG00000008207	TCONS_00018633	XLOC_000198|ENSSSCG00000001918	TCONS_00000313
XLOC_003462|ENSSSCG00000023960	TCONS_00004235	XLOC_003459|-	TCONS_00004231	XLOC_018441|ENSSSCG00000010484	TCONS_00024126	XLOC_001791|-	TCONS_00002250
XLOC_003464|-	TCONS_00004237	XLOC_003461|ENSSSCG00000026458	TCONS_00004233	XLOC_035957|ENSSSCG00000011233	TCONS_00047044	XLOC_003462|ENSSSCG00000023960	TCONS_00004235
XLOC_003996|-	TCONS_00004875	XLOC_003462|ENSSSCG00000023960	TCONS_00004235	XLOC_036675|-	TCONS_00047937	XLOC_003996|-	TCONS_00004875
XLOC_004800|ENSSSCG00000010033	TCONS_00005845	XLOC_004795|ENSSSCG00000010033	TCONS_00005839	XLOC_041691|-	TCONS_00054157	XLOC_004794|ENSSSCG00000010033	TCONS_00005838
XLOC_008909|ENSSSCG00000011794	TCONS_00011769	XLOC_004800|ENSSSCG00000010033	TCONS_00005845	XLOC_041692|-	TCONS_00054158	XLOC_004795|ENSSSCG00000010033	TCONS_00005839
XLOC_010122|ENSSSCG00000004485	TCONS_00013203	XLOC_007490|ENSSSCG00000024391	TCONS_00010068	XLOC_045832|ENSSSCG00000021487	TCONS_00059247	XLOC_007490|ENSSSCG00000024391	TCONS_00010068
XLOC_018421|ENSSSCG00000010484	TCONS_00024104	XLOC_014300|ENSSSCG00000008207	TCONS_00018633	XLOC_073056|ENSSSCG00000022424	TCONS_00094005	XLOC_018440|ENSSSCG00000010484	TCONS_00024125
XLOC_018446|ENSSSCG00000010484	TCONS_00024131	XLOC_017293|ENSSSCG00000002081	TCONS_00022648	XLOC_079124|ENSSSCG00000030577	TCONS_00102004	XLOC_018442|ENSSSCG00000010484	TCONS_00024127
XLOC_027759|ENSSSCG00000013239	TCONS_00036084	XLOC_018440|ENSSSCG00000010484	TCONS_00024125	XLOC_080083|ENSSSCG00000012405	TCONS_00103288	XLOC_018448|ENSSSCG00000010484	TCONS_00024133
XLOC_027849|ENSSSCG00000017748	TCONS_00036189	XLOC_018441|ENSSSCG00000010484	TCONS_00024126	XLOC_082670|ENSSSCG00000012604	TCONS_00106605	XLOC_019940|ENSSSCG00000014014	TCONS_00026011
XLOC_030343|ENSSSCG00000017622	TCONS_00039704	XLOC_018442|ENSSSCG00000010484	TCONS_00024127	XLOC_082689|ENSSSCG00000021442	TCONS_00106626	XLOC_025803|ENSSSCG00000021407	TCONS_00033446
XLOC_030741|ENSSSCG00000007735	TCONS_00040252	XLOC_018444|ENSSSCG00000010484	TCONS_00024129	XLOC_082731|ENSSSCG00000021442	TCONS_00106679	XLOC_025806|-	TCONS_00033452
XLOC_031478|ENSSSCG00000026458	TCONS_00041213	XLOC_027370|ENSSSCG00000021487	TCONS_00035589	XLOC_083190|ENSSSCG00000017861	TCONS_00107390	XLOC_027089|ENSSSCG00000013389	TCONS_00035224
XLOC_033684|ENSSSCG00000017643	TCONS_00044274	XLOC_027548|ENSSSCG00000002081	TCONS_00035793	XLOC_083423|ENSSSCG00000017705	TCONS_00107835	XLOC_027114|ENSSSCG00000017639	TCONS_00035259
XLOC_033748|ENSSSCG00000011340	TCONS_00044354	XLOC_027593|ENSSSCG00000017717	TCONS_00035865	XLOC_083457|ENSSSCG00000015393	TCONS_00107887	XLOC_027593|ENSSSCG00000017717	TCONS_00035865
XLOC_035957|ENSSSCG00000011233	TCONS_00047044	XLOC_027759|ENSSSCG00000013239	TCONS_00036084	XLOC_085022|ENSSSCG00000013389	TCONS_00110026	XLOC_027759|ENSSSCG00000013239	TCONS_00036084
XLOC_036675|-	TCONS_00047937	XLOC_028146|ENSSSCG00000017643	TCONS_00036627	XLOC_108554|-	TCONS_00141443	XLOC_028146|ENSSSCG00000017643	TCONS_00036627
XLOC_040238|-	TCONS_00052446	XLOC_030380|ENSSSCG00000024817	TCONS_00039759	XLOC_115884|ENSSSCG00000022424	TCONS_00151156	XLOC_028507|ENSSSCG00000001664	TCONS_00037175
XLOC_041691|-	TCONS_00054157	XLOC_030632|ENSSSCG00000016872	TCONS_00040116	XLOC_121660|-	TCONS_00158758	XLOC_030632|ENSSSCG00000016872	TCONS_00040116
XLOC_041692|-	TCONS_00054158	XLOC_030931|ENSSSCG00000004485	TCONS_00040471	XLOC_124217|-	TCONS_00162444	XLOC_030733|ENSSSCG00000007735	TCONS_00040243
XLOC_044221|ENSSSCG00000000372	TCONS_00057227	XLOC_031458|ENSSSCG00000026458	TCONS_00041191	XLOC_129973|ENSSSCG00000003140	TCONS_00169827	XLOC_030830|ENSSSCG00000030013	TCONS_00040359
XLOC_045905|ENSSSCG00000015393	TCONS_00059339	XLOC_031478|ENSSSCG00000026458	TCONS_00041213	XLOC_136817|ENSSSCG00000029860	TCONS_00179042	XLOC_030832|ENSSSCG00000030013	TCONS_00040361
XLOC_052755|ENSSSCG00000021216	TCONS_00068262	XLOC_032040|ENSSSCG00000005386	TCONS_00042125	XLOC_137558|ENSSSCG00000013389	TCONS_00179981	XLOC_032076|ENSSSCG00000027453	TCONS_00042179
XLOC_053316|ENSSSCG00000022282	TCONS_00068984	XLOC_033901|-	TCONS_00044563	XLOC_159440|ENSSSCG00000014634	TCONS_00208433	XLOC_034047|ENSSSCG00000020689	TCONS_00044751
XLOC_053321|ENSSSCG00000022282	TCONS_00068991	XLOC_034047|ENSSSCG00000020689	TCONS_00044751	XLOC_170076|ENSSSCG00000010455	TCONS_00223239	XLOC_035174|-	TCONS_00046110
XLOC_070433|-	TCONS_00090612	XLOC_035715|-	TCONS_00046754			XLOC_035715|-	TCONS_00046754
XLOC_070435|-	TCONS_00090614	XLOC_035957|ENSSSCG00000011233	TCONS_00047044			XLOC_035957|ENSSSCG00000011233	TCONS_00047044
XLOC_073046|ENSSSCG00000022424	TCONS_00093987	XLOC_036717|ENSSSCG00000005893	TCONS_00047983			XLOC_039264|ENSSSCG00000011862	TCONS_00051220
XLOC_073122|ENSSSCG00000013008	TCONS_00094090	XLOC_038917|ENSSSCG00000026077	TCONS_00050702			XLOC_039322|ENSSSCG00000008832	TCONS_00051303
XLOC_079124|ENSSSCG00000030577	TCONS_00102004	XLOC_039264|ENSSSCG00000011862	TCONS_00051220			XLOC_039626|ENSSSCG00000013389	TCONS_00051727
XLOC_082670|ENSSSCG00000012604	TCONS_00106605	XLOC_039322|ENSSSCG00000008832	TCONS_00051303			XLOC_039692|ENSSSCG00000011457	TCONS_00051811
XLOC_082689|ENSSSCG00000021442	TCONS_00106626	XLOC_039626|ENSSSCG00000013389	TCONS_00051727			XLOC_041691|-	TCONS_00054157
XLOC_082723|ENSSSCG00000021442	TCONS_00106664	XLOC_039802|ENSSSCG00000001946	TCONS_00051952			XLOC_041692|-	TCONS_00054158
XLOC_082731|ENSSSCG00000021442	TCONS_00106679	XLOC_041691|-	TCONS_00054157			XLOC_044845|ENSSSCG00000021216	TCONS_00058028
XLOC_083423|ENSSSCG00000017705	TCONS_00107835	XLOC_041692|-	TCONS_00054158			XLOC_045260|ENSSSCG00000015393	TCONS_00058508
XLOC_083457|ENSSSCG00000015393	TCONS_00107887	XLOC_044844|ENSSSCG00000021216	TCONS_00058027			XLOC_045797|ENSSSCG00000009879	TCONS_00059208
XLOC_085047|ENSSSCG00000013389	TCONS_00110053	XLOC_045260|ENSSSCG00000015393	TCONS_00058508			XLOC_045798|ENSSSCG00000009883	TCONS_00059209
XLOC_088117|ENSSSCG00000012889	TCONS_00114428	XLOC_045793|ENSSSCG00000009879	TCONS_00059204			XLOC_045837|ENSSSCG00000021487	TCONS_00059252
XLOC_088118|ENSSSCG00000012889	TCONS_00114429	XLOC_045797|ENSSSCG00000009879	TCONS_00059208			XLOC_045948|ENSSSCG00000030497	TCONS_00059387
XLOC_088290|ENSSSCG00000016431	TCONS_00114669	XLOC_045832|ENSSSCG00000021487	TCONS_00059247			XLOC_045952|ENSSSCG00000030497	TCONS_00059392
XLOC_090473|ENSSSCG00000025933	TCONS_00117860	XLOC_045896|ENSSSCG00000015393	TCONS_00059321			XLOC_047319|ENSSSCG00000022307	TCONS_00061155
XLOC_090807|ENSSSCG00000028423	TCONS_00118293	XLOC_045952|ENSSSCG00000030497	TCONS_00059392			XLOC_051116|ENSSSCG00000013389	TCONS_00066200
XLOC_093895|-	TCONS_00122457	XLOC_046350|ENSSSCG00000026077	TCONS_00059902			XLOC_051117|ENSSSCG00000013389	TCONS_00066201
XLOC_101206|ENSSSCG00000025933	TCONS_00132004	XLOC_046415|ENSSSCG00000027873	TCONS_00060039			XLOC_051203|ENSSSCG00000013239	TCONS_00066307
XLOC_103761|-	TCONS_00135148	XLOC_046587|ENSSSCG00000023108	TCONS_00060265			XLOC_051219|ENSSSCG00000001656	TCONS_00066328
XLOC_112583|ENSSSCG00000026077	TCONS_00146563	XLOC_048084|ENSSSCG00000004485	TCONS_00062166			XLOC_053316|ENSSSCG00000022282	TCONS_00068984
XLOC_115042|ENSSSCG00000013371	TCONS_00150084	XLOC_048687|ENSSSCG00000009769	TCONS_00062948			XLOC_053318|ENSSSCG00000022282	TCONS_00068986
XLOC_115903|ENSSSCG00000022424	TCONS_00151182	XLOC_050163|ENSSSCG00000026044	TCONS_00065035			XLOC_053321|ENSSSCG00000022282	TCONS_00068991
XLOC_119813|-	TCONS_00156369	XLOC_051116|ENSSSCG00000013389	TCONS_00066200			XLOC_053326|ENSSSCG00000022282	TCONS_00068996
XLOC_119886|-	TCONS_00156479	XLOC_051117|ENSSSCG00000013389	TCONS_00066201			XLOC_056239|ENSSSCG00000025357	TCONS_00072652
XLOC_119889|ENSSSCG00000027098	TCONS_00156482	XLOC_051218|ENSSSCG00000001656	TCONS_00066327			XLOC_057359|ENSSSCG00000028867	TCONS_00074011
XLOC_120010|ENSSSCG00000000692	TCONS_00156663	XLOC_051219|ENSSSCG00000001656	TCONS_00066328			XLOC_071288|ENSSSCG00000000379	TCONS_00091806
XLOC_121660|-	TCONS_00158758	XLOC_051467|ENSSSCG00000009979	TCONS_00066639			XLOC_073046|ENSSSCG00000022424	TCONS_00093987
XLOC_129274|-	TCONS_00168875	XLOC_051664|ENSSSCG00000013389	TCONS_00066877			XLOC_073056|ENSSSCG00000022424	TCONS_00094005
XLOC_129973|ENSSSCG00000003140	TCONS_00169827	XLOC_053293|ENSSSCG00000025102	TCONS_00068955			XLOC_075621|ENSSSCG00000000798	TCONS_00097346
XLOC_129996|ENSSSCG00000016701	TCONS_00169856	XLOC_053314|ENSSSCG00000022282	TCONS_00068982			XLOC_076028|ENSSSCG00000029603	TCONS_00097878
XLOC_130065|ENSSSCG00000021216	TCONS_00169949	XLOC_053316|ENSSSCG00000022282	TCONS_00068984			XLOC_077062|ENSSSCG00000010943	TCONS_00099317
XLOC_132481|ENSSSCG00000013239	TCONS_00173261	XLOC_053321|ENSSSCG00000022282	TCONS_00068991			XLOC_077198|ENSSSCG00000030013	TCONS_00099485
XLOC_136817|ENSSSCG00000029860	TCONS_00179042	XLOC_053325|ENSSSCG00000022282	TCONS_00068995			XLOC_077690|ENSSSCG00000013389	TCONS_00100078
XLOC_141765|ENSSSCG00000013476	TCONS_00185579	XLOC_053326|ENSSSCG00000022282	TCONS_00068996			XLOC_077695|ENSSSCG00000013389	TCONS_00100084
XLOC_159440|ENSSSCG00000014634	TCONS_00208433	XLOC_059594|ENSSSCG00000002008	TCONS_00076814			XLOC_079112|ENSSSCG00000030577	TCONS_00101990
XLOC_161443|ENSSSCG00000023714	TCONS_00211036	XLOC_070433|-	TCONS_00090612			XLOC_082668|ENSSSCG00000012604	TCONS_00106603
XLOC_161445|ENSSSCG00000023714	TCONS_00211038	XLOC_072095|ENSSSCG00000029139	TCONS_00092774			XLOC_082675|ENSSSCG00000012604	TCONS_00106610
XLOC_161446|ENSSSCG00000023714	TCONS_00211039	XLOC_073056|ENSSSCG00000022424	TCONS_00094005			XLOC_082681|ENSSSCG00000021442	TCONS_00106618
XLOC_166097|ENSSSCG00000023920	TCONS_00217227	XLOC_073061|ENSSSCG00000022424	TCONS_00094013			XLOC_082682|ENSSSCG00000021442	TCONS_00106619
XLOC_170076|ENSSSCG00000010455	TCONS_00223239	XLOC_073128|-	TCONS_00094098			XLOC_082684|ENSSSCG00000021442	TCONS_00106621
		XLOC_075621|ENSSSCG00000000798	TCONS_00097346			XLOC_082686|ENSSSCG00000021442	TCONS_00106623
		XLOC_077062|ENSSSCG00000010943	TCONS_00099317			XLOC_082732|ENSSSCG00000021442	TCONS_00106680
		XLOC_077198|ENSSSCG00000030013	TCONS_00099485			XLOC_082783|ENSSSCG00000012954	TCONS_00106751
		XLOC_078249|ENSSSCG00000026077	TCONS_00100789			XLOC_082804|ENSSSCG00000012491	TCONS_00106781
		XLOC_078253|ENSSSCG00000026077	TCONS_00100793			XLOC_082824|ENSSSCG00000009912	TCONS_00106820
		XLOC_079112|ENSSSCG00000030577	TCONS_00101990			XLOC_083068|-	TCONS_00107194
		XLOC_080055|ENSSSCG00000021487	TCONS_00103257			XLOC_083072|ENSSSCG00000014872	TCONS_00107199
		XLOC_080164|ENSSSCG00000028132	TCONS_00103388			XLOC_083171|ENSSSCG00000017861	TCONS_00107368
		XLOC_082122|ENSSSCG00000016731,ENSSSCG00000029790	TCONS_00105884			XLOC_083196|ENSSSCG00000017861	TCONS_00107396
		XLOC_082668|ENSSSCG00000012604	TCONS_00106603			XLOC_083223|ENSSSCG00000022424	TCONS_00107480
		XLOC_082679|ENSSSCG00000013855	TCONS_00106614			XLOC_083450|ENSSSCG00000015393	TCONS_00107879
		XLOC_082682|ENSSSCG00000021442	TCONS_00106619			XLOC_083461|ENSSSCG00000015393	TCONS_00107891
		XLOC_082683|ENSSSCG00000021442	TCONS_00106620			XLOC_084493|ENSSSCG00000003686	TCONS_00109134
		XLOC_082684|ENSSSCG00000021442	TCONS_00106621			XLOC_084506|ENSSSCG00000012137	TCONS_00109151
		XLOC_082732|ENSSSCG00000021442	TCONS_00106680			XLOC_084563|ENSSSCG00000024696	TCONS_00109266
		XLOC_082753|ENSSSCG00000015393	TCONS_00106714			XLOC_085022|ENSSSCG00000013389	TCONS_00110026
		XLOC_082754|ENSSSCG00000015393	TCONS_00106715			XLOC_085485|ENSSSCG00000023166	TCONS_00110697
		XLOC_082824|ENSSSCG00000009912	TCONS_00106820			XLOC_085500|ENSSSCG00000000552	TCONS_00110716
		XLOC_083171|ENSSSCG00000017861	TCONS_00107368			XLOC_088118|ENSSSCG00000012889	TCONS_00114429
		XLOC_083174|ENSSSCG00000017861	TCONS_00107371			XLOC_088121|ENSSSCG00000012889	TCONS_00114432
		XLOC_083418|ENSSSCG00000017705	TCONS_00107828			XLOC_088122|ENSSSCG00000012889	TCONS_00114433
		XLOC_083447|ENSSSCG00000015393	TCONS_00107874			XLOC_088156|ENSSSCG00000006098	TCONS_00114479
		XLOC_083450|ENSSSCG00000015393	TCONS_00107879			XLOC_088281|ENSSSCG00000016431	TCONS_00114647
		XLOC_083465|ENSSSCG00000015393	TCONS_00107901			XLOC_088290|ENSSSCG00000016431	TCONS_00114669
		XLOC_084563|ENSSSCG00000024696	TCONS_00109266			XLOC_088494|ENSSSCG00000015035	TCONS_00114946
		XLOC_085006|ENSSSCG00000013389	TCONS_00110007			XLOC_088624|ENSSSCG00000001918	TCONS_00115146
		XLOC_085022|ENSSSCG00000013389	TCONS_00110026			XLOC_088674|ENSSSCG00000026077	TCONS_00115292
		XLOC_085500|ENSSSCG00000000552	TCONS_00110716			XLOC_089684|ENSSSCG00000010210	TCONS_00116690
		XLOC_087491|ENSSSCG00000014368	TCONS_00113115			XLOC_089685|ENSSSCG00000010210	TCONS_00116691
		XLOC_088118|ENSSSCG00000012889	TCONS_00114429			XLOC_089936|ENSSSCG00000004485	TCONS_00116983
		XLOC_088122|ENSSSCG00000012889	TCONS_00114433			XLOC_093895|-	TCONS_00122457
		XLOC_088147|ENSSSCG00000006098,ENSSSCG00000009050,ENSSSCG00000026713	TCONS_00114469			XLOC_094276|ENSSSCG00000017306	TCONS_00122929
		XLOC_088156|ENSSSCG00000006098	TCONS_00114479			XLOC_096030|ENSSSCG00000002292	TCONS_00125263
		XLOC_088281|ENSSSCG00000016431	TCONS_00114647			XLOC_096033|ENSSSCG00000002292	TCONS_00125266
		XLOC_088288|ENSSSCG00000016431	TCONS_00114667			XLOC_101163|ENSSSCG00000025933	TCONS_00131960
		XLOC_088289|ENSSSCG00000016431	TCONS_00114668			XLOC_101164|ENSSSCG00000025933	TCONS_00131961
		XLOC_088290|ENSSSCG00000016431	TCONS_00114669			XLOC_101179|ENSSSCG00000025933	TCONS_00131977
		XLOC_088624|ENSSSCG00000001918	TCONS_00115146			XLOC_101185|ENSSSCG00000025933	TCONS_00131983
		XLOC_089415|-	TCONS_00116384			XLOC_101187|ENSSSCG00000025933	TCONS_00131985
		XLOC_089684|ENSSSCG00000010210	TCONS_00116690			XLOC_101196|ENSSSCG00000025933	TCONS_00131994
		XLOC_090054|ENSSSCG00000006924	TCONS_00117142			XLOC_101199|ENSSSCG00000025933	TCONS_00131997
		XLOC_090472|ENSSSCG00000025933	TCONS_00117859			XLOC_101204|ENSSSCG00000025933	TCONS_00132002
		XLOC_090548|ENSSSCG00000026994	TCONS_00117954			XLOC_101205|ENSSSCG00000025933	TCONS_00132003
		XLOC_090549|ENSSSCG00000026994	TCONS_00117955			XLOC_101225|ENSSSCG00000025933	TCONS_00132025
		XLOC_091651|-	TCONS_00119298			XLOC_101497|ENSSSCG00000006618	TCONS_00132371
		XLOC_092609|-	TCONS_00120431			XLOC_101515|ENSSSCG00000026754	TCONS_00132392
		XLOC_093895|-	TCONS_00122457			XLOC_103761|-	TCONS_00135148
		XLOC_094008|ENSSSCG00000022280	TCONS_00122598			XLOC_107485|ENSSSCG00000006711	TCONS_00140067
		XLOC_094276|ENSSSCG00000017306	TCONS_00122929			XLOC_107817|ENSSSCG00000029139	TCONS_00140508
		XLOC_095989|ENSSSCG00000008832	TCONS_00125218			XLOC_112230|ENSSSCG00000006714	TCONS_00146099
		XLOC_096004|ENSSSCG00000008832	TCONS_00125234			XLOC_114288|ENSSSCG00000013239	TCONS_00148803
		XLOC_096030|ENSSSCG00000002292	TCONS_00125263			XLOC_115042|ENSSSCG00000013371	TCONS_00150084
		XLOC_096033|ENSSSCG00000002292	TCONS_00125266			XLOC_115869|ENSSSCG00000010468	TCONS_00151139
		XLOC_101163|ENSSSCG00000025933	TCONS_00131960			XLOC_115891|ENSSSCG00000022424	TCONS_00151166
		XLOC_101164|ENSSSCG00000025933	TCONS_00131961			XLOC_115903|ENSSSCG00000022424	TCONS_00151182
		XLOC_101165|ENSSSCG00000025933	TCONS_00131962			XLOC_116070|ENSSSCG00000030952	TCONS_00151396
		XLOC_101179|ENSSSCG00000025933	TCONS_00131977			XLOC_118070|-	TCONS_00153898
		XLOC_101180|ENSSSCG00000025933	TCONS_00131978			XLOC_120010|ENSSSCG00000000692	TCONS_00156663
		XLOC_101185|ENSSSCG00000025933	TCONS_00131983			XLOC_121660|-	TCONS_00158758
		XLOC_101187|ENSSSCG00000025933	TCONS_00131985			XLOC_123750|ENSSSCG00000021531	TCONS_00161505
		XLOC_101196|ENSSSCG00000025933	TCONS_00131994			XLOC_124908|ENSSSCG00000013389	TCONS_00163320
		XLOC_101198|ENSSSCG00000025933	TCONS_00131996			XLOC_126120|ENSSSCG00000015175	TCONS_00164814
		XLOC_101202|ENSSSCG00000025933	TCONS_00132000			XLOC_129154|-	TCONS_00168735
		XLOC_101225|ENSSSCG00000025933	TCONS_00132025			XLOC_129973|ENSSSCG00000003140	TCONS_00169827
		XLOC_103761|-	TCONS_00135148			XLOC_130246|ENSSSCG00000028070,ENSSSCG00000029231	TCONS_00170284
		XLOC_104665|ENSSSCG00000015393	TCONS_00136420			XLOC_132468|ENSSSCG00000026458	TCONS_00173247
		XLOC_106110|ENSSSCG00000016113	TCONS_00138207			XLOC_136817|ENSSSCG00000029860	TCONS_00179042
		XLOC_106371|-	TCONS_00138534			XLOC_136827|ENSSSCG00000004049	TCONS_00179055
		XLOC_107485|ENSSSCG00000006711	TCONS_00140067			XLOC_138433|-	TCONS_00181088
		XLOC_111781|ENSSSCG00000028464	TCONS_00145505			XLOC_139019|ENSSSCG00000030008	TCONS_00181771
		XLOC_112688|ENSSSCG00000030013	TCONS_00146694			XLOC_140575|ENSSSCG00000001229	TCONS_00184024
		XLOC_114120|ENSSSCG00000007284	TCONS_00148590			XLOC_141765|ENSSSCG00000013476	TCONS_00185579
		XLOC_114185|ENSSSCG00000000214	TCONS_00148678			XLOC_142009|ENSSSCG00000029139	TCONS_00185875
		XLOC_114288|ENSSSCG00000013239	TCONS_00148803			XLOC_142564|ENSSSCG00000013239	TCONS_00186640
		XLOC_115870|ENSSSCG00000010468	TCONS_00151140			XLOC_144048|ENSSSCG00000027806	TCONS_00188552
		XLOC_115891|ENSSSCG00000022424	TCONS_00151166			XLOC_151665|ENSSSCG00000013389	TCONS_00198272
		XLOC_120010|ENSSSCG00000000692	TCONS_00156663			XLOC_154143|ENSSSCG00000021819	TCONS_00201465
		XLOC_120019|ENSSSCG00000000692	TCONS_00156679			XLOC_161443|ENSSSCG00000023714	TCONS_00211036
		XLOC_121660|-	TCONS_00158758			XLOC_161444|ENSSSCG00000023714	TCONS_00211037
		XLOC_124840|ENSSSCG00000029139	TCONS_00163246			XLOC_161448|ENSSSCG00000023714	TCONS_00211041
		XLOC_124842|ENSSSCG00000029139	TCONS_00163248			XLOC_166097|ENSSSCG00000023920	TCONS_00217227
		XLOC_124908|ENSSSCG00000013389	TCONS_00163320			XLOC_168959|ENSSSCG00000004511	TCONS_00221615
		XLOC_125404|ENSSSCG00000029508	TCONS_00163934
		XLOC_127827|ENSSSCG00000010455	TCONS_00166981
		XLOC_128069|-	TCONS_00167340
		XLOC_129154|-	TCONS_00168735
		XLOC_129973|ENSSSCG00000003140	TCONS_00169827
		XLOC_130343|ENSSSCG00000029139	TCONS_00170514
		XLOC_130486|ENSSSCG00000005890	TCONS_00170738
		XLOC_132465|ENSSSCG00000026458	TCONS_00173244
		XLOC_132487|ENSSSCG00000013239	TCONS_00173268
		XLOC_133673|ENSSSCG00000003825	TCONS_00174729
		XLOC_136817|ENSSSCG00000029860	TCONS_00179042
		XLOC_137536|ENSSSCG00000013389	TCONS_00179945
		XLOC_139036|ENSSSCG00000030008	TCONS_00181790
		XLOC_141765|ENSSSCG00000013476	TCONS_00185579
		XLOC_142009|ENSSSCG00000029139	TCONS_00185875
		XLOC_142451|ENSSSCG00000021940	TCONS_00186496
		XLOC_142563|ENSSSCG00000013239	TCONS_00186639
		XLOC_142564|ENSSSCG00000013239	TCONS_00186640
		XLOC_151524|ENSSSCG00000017148	TCONS_00198110
		XLOC_151608|ENSSSCG00000004122	TCONS_00198204
		XLOC_154802|ENSSSCG00000021487	TCONS_00202283
		XLOC_158151|ENSSSCG00000029596	TCONS_00206677
		XLOC_160299|ENSSSCG00000029508	TCONS_00209639
		XLOC_161444|ENSSSCG00000023714	TCONS_00211037
		XLOC_161448|ENSSSCG00000023714	TCONS_00211041
		XLOC_168959|ENSSSCG00000004511	TCONS_00221615

## Sheet: GSWW_12h
gene_id	locus	12hC_A	12hC_B	12hFL-12_A	12hFL-12_B	12hGSWW_A	12hGSWW_B	24hC_A	24hC_B	24hFL-12_A	24hFL-12_B	24hGSWW_A	24hGSWW_B
XLOC_000189|ENSSSCG00000020967	1:6693237-9594161	0.600571	2.05141	0.721112	4.21276	0.32059	1.29262	1.32269	1.55655	1.79131	0.412492	0.241883	2.09387
XLOC_003459|-	1:144390576-144397700	0.316128	0.794818	0.957912	1.14343	2.02142	1.58107	0.384273	0.484195	1.84817	0.593982	1.8616	1.18488
XLOC_003462|ENSSSCG00000023960	1:144405736-144414447	0.288991	0.705447	0.691712	0.991502	1.23601	1.34563	0.338506	0.391188	1.5429	0.739172	1.62999	1.00117
XLOC_003464|-	1:144416914-144422642	0.117719	0.455576	0.420453	0.657613	0.890193	0.902083	0.0592555	0.25412	0.772098	0.360119	0.914851	0.6199
XLOC_003996|-	1:165409522-165648045	2.03073	0	0	4.02358	3.16565	8.86065	1.88203	2.03559	2.77707	5.81243	25.8199	2.00569
XLOC_004800|ENSSSCG00000010033	1:204400053-205078027	1.5057	0.733137	2.34553	0.811601	1.10523	0.611235	1.9565	0.663569	3.78174	0.242313	3.16338	1.66214
XLOC_008909|ENSSSCG00000011794	1:63812186-63814037	1.07082	1.24912	1.95394	1.63138	4.04439	2.46892	0.796266	0.796864	0.715986	0.876935	2.31074	1.97253
XLOC_010122|ENSSSCG00000004485	1:116153818-119056346	0	0	0.609641	0	0.811635	0.807658	0.510968	0.244789	0	2.53193	0	0.525368
XLOC_018421|ENSSSCG00000010484	10:25474375-28503957	1.15096	0.884684	1.37904	2.01247	1.37533	0.915323	1.35241	1.94149	1.85728	1.42854	4.503	1.18623
XLOC_018446|ENSSSCG00000010484	10:25474375-28503957	1.10685	0	0	0.366098	2.3422	3.14047	0.691537	1.07008	4.79599	0	1.33943	0
XLOC_027759|ENSSSCG00000013239	12:43931189-46833267	0	0.283788	0.510536	0.424208	0.908465	0.445682	0.133974	0	0.538393	0.712083	1.68521	0.442273
XLOC_027849|ENSSSCG00000017748	12:43931189-46833267	0.753457	0.784912	0.894467	0.748365	2.36858	3.23971	0.701223	8.85587	1.99833	1.4642	0.932291	3.80037
XLOC_030343|ENSSSCG00000017622	12:34963934-36772760	2.55844	2.66831	2.01972	3.38225	0	1.8355	3.95589	0	2.26382	1.65068	2.11235	8.55918
XLOC_030741|ENSSSCG00000007735	12:37031948-40407923	0.571349	0.383883	0	0.190013	0.914868	0.803025	1.07951	0.182884	0.250979	2.09865	0.244656	0.592893
XLOC_031478|ENSSSCG00000026458	12:47918618-49777121	0	1.59642	0	9.11466	1.20511	1.64501	2.13896	1.49968	3.04157	0.742858	1.88793	0.773862
XLOC_033684|ENSSSCG00000017643	13:30409272-33866305	0	0.0462749	0	0.184636	0.603885	0.527057	0	0	0.576074	0	0.761559	0
XLOC_033748|ENSSSCG00000011340	13:30409272-33866305	0.291823	0.484245	0.115685	0	0.618444	0.603023	1.00366	0	0.126395	0	0.367439	0
XLOC_035957|ENSSSCG00000011233	13:119884075-119888928	0.110766	0.413031	1.06976	0.828034	1.53469	1.64665	0.132032	0.167091	2.74195	1.08181	1.76158	1.66718
XLOC_036675|-	13:147623903-147626800	0	0.349207	0.53905	0.803684	0.978097	1.15873	0.152045	0.184256	0.893008	0.32129	0.808407	0.602707
XLOC_040238|-	13:58557788-58558270	0	0	0	0	1.2639	0.994268	0	0	2.20355	0	2.06699	0
XLOC_041691|-	13:119919225-119920358	2.1825	2.59743	12.2645	10.9878	22.8265	16.9156	2.29812	1.28516	60.8291	9.9027	35.2814	18.5832
XLOC_041692|-	13:119920508-119920916	3.24323	3.74107	11.4184	11.4782	32.5037	25.3473	3.46698	1.87075	85.0314	14.2591	44.8021	21.7266
XLOC_044221|ENSSSCG00000000372	14:1152337-1158318	0.285147	0.996679	0.43776	1.16775	1.00703	1.67881	0.45327	0.62965	1.27341	0.77967	0.953443	1.53643
XLOC_045905|ENSSSCG00000015393	14:40211209-43636987	0	0	0	0.305603	1.15284	1.52168	0	0	0	0	0	0.760547
XLOC_052755|ENSSSCG00000021216	14:80981916-84315869	1.06032	0.459635	2.36797	0.152801	0.486094	0.320165	2.15043	0.581043	0	0.761455	0.387794	0.630503
XLOC_053316|ENSSSCG00000022282	14:109273501-111067890	15.5871	0	3.87831	0	17.1652	5.20986	4.44564	1.55416	11.5961	10.7279	19.9201	3.17044
XLOC_053321|ENSSSCG00000022282	14:109273501-111067890	0	0.169101	0	0	1.09109	1.60501	0	0	2.03605	0.536435	0.626224	1.23137
XLOC_070433|-	16:78283846-78284234	0	0	0	0	4.22037	1.27038	0	0	0	0	1.7293	1.73891
XLOC_070435|-	16:78287907-78289015	0.381834	1.19204	1.09363	2.3548	7.61512	2.83188	0.772173	0.637731	1.96914	0.775401	2.48177	2.39988
XLOC_073046|ENSSSCG00000022424	17:56881698-58267537	0.133692	0.265095	0.317251	0.396824	0.849881	1.38868	0.116918	0.126756	1.17293	0.932832	0	1.65428
XLOC_073122|ENSSSCG00000013008	17:56881698-58267537	0.978085	1.39118	0.704797	0.980421	0	0.413351	0.172282	0.563729	2.49946	0	0	0
XLOC_079124|ENSSSCG00000030577	18:54822377-56960663	1.15844	0.50292	0.399267	0.49975	0	0.175335	2.03468	0.320765	0.217384	0.164315	0.21208	0.51615
XLOC_082670|ENSSSCG00000012604	2:3416544-5976369	1.08703	0.807399	0.874406	0	0.359337	0.462072	0.622317	0.421501	0.282328	0.816643	0.607746	0.914721
XLOC_082689|ENSSSCG00000021442	2:3416544-5976369	0.871688	0.72705	0.425069	0	0.853377	0	0.988398	0	0	0	0	1.81011
XLOC_082723|ENSSSCG00000021442	2:3416544-5976369	1.13746	0.50027	0.687449	1.15428	0.662906	0	0.543495	0.472594	0	0.587079	0.423332	0.940091
XLOC_082731|ENSSSCG00000021442	2:3416544-5976369	2.1652	3.53972	0	1.11799	0	1.84888	0.623795	1.05758	0.583599	0.681936	0	3.59293
XLOC_083423|ENSSSCG00000017705	2:13907241-17142309	1.82041	0.50292	0.399267	0	0	0.175934	0	0	0	0	0	0
XLOC_083457|ENSSSCG00000015393	2:13907241-17142309	0.824454	0.860211	1.95613	2.45601	5.17803	3.55416	6.13473	4.04558	6.57264	1.59798	3.06074	14.1042
XLOC_085047|ENSSSCG00000013389	2:69835080-72497428	1.2356	0.668671	0.229765	0.0960528	0.466554	0	0	0	0	0	0	0
XLOC_088117|ENSSSCG00000012889	2:3416544-5976369	1.07072	0.507034	1.38784	0.427707	1.19933	0.610883	0.628595	0	0.218142	0.511931	0.593693	0.524274
XLOC_088118|ENSSSCG00000012889	2:3416544-5976369	0.921844	1.05536	0.970779	0	1.4868	1.6928	0.658439	0.997267	1.46078	2.55715	1.64521	1.20671
XLOC_088290|ENSSSCG00000016431	2:3416544-5976369	0.482402	0.244706	0.204574	0.185267	1.20314	0.451537	0	0.151126	0.602493	0.538538	2.11064	1.2432
XLOC_090473|ENSSSCG00000025933	2:69835080-72497428	0.867288	0.250084	0.149117	1.7428	1.19423	0.519915	0.469772	0	0.485303	0.123514	0.316551	0.646108
XLOC_090807|ENSSSCG00000028423	2:74980380-76090633	0.801961	0	0	2.43335	2.47451	2.56727	7.36834	3.1518	0	5.38943	0.973218	8.78947
XLOC_093895|-	3:9549074-9557249	2.49584	12.3822	6.47051	16.2785	10.4962	20.0728	3.16067	7.554	19.5183	11.9559	16.5556	19.2426
XLOC_101206|ENSSSCG00000025933	3:62064530-63002843	0.244257	0.352617	0	0.353527	0.576325	0.492219	0.563404	0.349808	0.461293	1.31192	0.45009	0
XLOC_103761|-	3:137749398-137761764	0.130175	0.524079	0.820343	0.901527	2.21278	1.63197	0.0603342	0.32673	2.38982	0.791709	2.58295	1.42442
XLOC_112583|ENSSSCG00000026077	4:116850867-118897331	0	0.48176	0.282421	0.946083	1.50993	1.24934	0	1.36399	0	0.707003	0	2.93452
XLOC_115042|ENSSSCG00000013371	5:35184977-37330156	13.4979	2.14907	0	0	1.64715	0	0	1.01505	6.88762	2.96943	1.27788	0
XLOC_115903|ENSSSCG00000022424	5:65023650-67417083	1.2733	2.0984	1.33346	1.28005	0.508702	0.844684	1.50922	0.776219	0	0.336969	1.88614	0
XLOC_119813|-	5:63684633-63688093	0.580226	0.747777	1.98974	1.01005	2.19213	1.53239	0.867495	0.477506	2.60759	1.10159	2.64176	0.89986
XLOC_119886|-	5:65000808-65008605	0.131278	0.477229	0.25824	0.683294	1.03963	1.00735	0.172503	0.255462	0.325967	0.261965	0.63864	0.468709
XLOC_119889|ENSSSCG00000027098	5:65011288-65021226	1.07495	1.63304	1.05101	2.04289	2.13849	2.65809	0.931191	1.19596	1.38979	1.14956	1.64454	1.72144
XLOC_120010|ENSSSCG00000000692	5:65023650-67417083	1.42762	1.02602	1.14539	0.823287	0.32818	0.288458	0.650219	1.75677	0	0.625251	0.344923	1.21371
XLOC_121660|-	5:110995853-110999935	0.30992	0.62749	1.25598	1.12674	3.48377	1.53857	0.253294	0.516768	2.93108	1.38722	3.28637	1.71999
XLOC_129274|-	6:40541831-40542109	0	0	0	1.14703	2.74132	3.10313	0	0	5.34075	0.559671	0	4.11609
XLOC_129973|ENSSSCG00000003140	6:49829402-49832126	0.195244	0.5769	2.18106	1.70075	2.42083	2.42416	0.218338	0.429658	3.13214	2.50611	2.53206	3.84694
XLOC_129996|ENSSSCG00000016701	6:50024351-51271581	43.4672	25.4229	53.2317	26.4373	31.3452	15.6936	57.1212	32.0011	30.9992	35.2623	34.1588	41.0394
XLOC_130065|ENSSSCG00000021216	6:50024351-51271581	0	0.43849	0.312564	0.856793	0.746106	0.935017	0	0.485996	0	0.364721	0	0.242284
XLOC_132481|ENSSSCG00000013239	6:96343773-99579587	0.608922	0.491099	0.294251	1.46843	0.199037	0.255308	0.80812	0	0.153993	0	0.579168	0
XLOC_136817|ENSSSCG00000029860	7:57292211-58485006	2.53161	0.990033	0	0.390407	0.624718	0.821447	1.10329	1.12232	0	0.197134	0	0
XLOC_141765|ENSSSCG00000013476	7:53390552-53785364	5.82829	3.02547	1.25408	0.966591	2.30275	0.518728	6.80691	0.471549	1.27241	0	1.18355	0
XLOC_159440|ENSSSCG00000014634	9:2910335-4112140	1.5255	0.463012	0	0.307779	0	0	0	0	0	0	0	0
XLOC_161443|ENSSSCG00000023714	9:50385298-51383154	6.48578	2.02375	2.31581	5.80062	1.02297	0.706068	6.03837	1.26991	0.855573	0.635621	0.802066	2.62683
XLOC_161445|ENSSSCG00000023714	9:50385298-51383154	6.61556	1.87401	2.14899	1.79672	1.89648	1.29783	0	4.10464	0.791799	0.590416	0	1.83114
XLOC_161446|ENSSSCG00000023714	9:50385298-51383154	4.7039	9.82935	2.23338	2.80395	0	0	0.873301	4.62891	1.25187	0	1.17571	0.948134
XLOC_166097|ENSSSCG00000023920	X:46560798-49833614	3.46434	2.13273	0.415396	0.347234	0.559551	0	0	0.670694	0.463714	0.686527	0	1.06708
XLOC_170076|ENSSSCG00000010455	X:46560798-49833614	2.47728	1.27471	1.47683	1.23283	3.26722	1.75819	1.16023	1.99907	2.15118	7.71515	0.500416	4.64012

## Sheet: GSWW_24h
gene_id	locus	12hC_A	12hC_B	12hFL-12_A	12hFL-12_B	12hGSWW_A	12hGSWW_B	24hC_A	24hC_B	24hFL-12_A	24hFL-12_B	24hGSWW_A	24hGSWW_B
XLOC_001118|-	1:40812783-40813342	0.243094	0	1.33041	0	0	0	0.815015	0.70575	0.320678	0	0	0
XLOC_001791|-	1:69719618-69720185	12.6082	4.84062	16.62	8.92885	18.1354	8.93488	13.5466	6.55355	98.9673	18.0414	72.2278	24.2905
XLOC_003459|-	1:144390576-144397700	0.316128	0.794818	0.957912	1.14343	2.02142	1.58107	0.384273	0.484195	1.84817	0.593982	1.8616	1.18488
XLOC_003461|ENSSSCG00000026458	1:144400633-144405596	0.122665	0.425082	0.498223	0.650693	0.807249	0.794288	0.215947	0.16461	0.945474	0.272139	0.94713	0.630749
XLOC_003462|ENSSSCG00000023960	1:144405736-144414447	0.288991	0.705447	0.691712	0.991502	1.23601	1.34563	0.338506	0.391188	1.5429	0.739172	1.62999	1.00117
XLOC_004795|ENSSSCG00000010033	1:204400053-205078027	0.522504	1.69042	1.11404	1.03817	0.487327	0.547583	0.877906	1.47997	0.526492	0.52905	0.637881	0.756036
XLOC_004800|ENSSSCG00000010033	1:204400053-205078027	1.5057	0.733137	2.34553	0.811601	1.10523	0.611235	1.9565	0.663569	3.78174	0.242313	3.16338	1.66214
XLOC_007490|ENSSSCG00000024391	1:6693237-9594161	0.253366	1.6538	0.45094	1.63714	0.805522	1.98734	1.30678	1.81197	1.11003	0.639146	0.299646	0.795219
XLOC_014300|ENSSSCG00000008207	1:306144920-306148188	1.10718	1.67328	3.31573	2.74011	2.53326	2.69033	0.721506	1.50917	2.19642	2.4127	2.26277	3.38387
XLOC_017293|ENSSSCG00000002081	10:76183511-78907963	1.37211	4.71816	1.09056	2.73125	2.17014	0	0.428055	0.443587	0.598595	0.89797	1.11312	0.46654
XLOC_018440|ENSSSCG00000010484	10:25474375-28503957	0.529096	1.07407	1.06004	0.707627	0.847906	1.11441	0	0.169285	0.674321	0.884455	2.31665	1.64897
XLOC_018441|ENSSSCG00000010484	10:25474375-28503957	0	0	1.2128	0.505738	0.396537	0	0.238005	0	0.975545	0	3.33935	0.783555
XLOC_018442|ENSSSCG00000010484	10:25474375-28503957	0.287812	0	0.341706	0.715068	0.6858	0.29748	0.134857	0.136501	1.44508	0.429914	2.54412	0.593156
XLOC_018444|ENSSSCG00000010484	10:25474375-28503957	1.1819	0.606475	1.41578	0.295154	0.941164	0.940271	1.11065	0	1.14516	0.289951	3.91467	0.913098
XLOC_027370|ENSSSCG00000021487	12:37031948-40407923	1.11637	0.226445	0.269788	0.785411	0.365052	0.232522	0	0.213696	0.136394	0.563605	0.928372	0.931724
XLOC_027548|ENSSSCG00000002081	12:40478744-41796171	0	1.23283	0	1.5641	0	0.704072	0.335614	0.42298	0.269945	1.22702	0.787395	0.818662
XLOC_027593|ENSSSCG00000017717	12:40478744-41796171	0	4.42301	3.70637	1.57913	3.07688	9.948	0	1.12593	3.02975	1.14854	3.28974	3.21824
XLOC_027759|ENSSSCG00000013239	12:43931189-46833267	0	0.283788	0.510536	0.424208	0.908465	0.445682	0.133974	0	0.538393	0.712083	1.68521	0.442273
XLOC_028146|ENSSSCG00000017643	12:47918618-49777121	2.2381	0	0.620666	0	0.828556	0	1.62834	0.826288	0.226309	0.174805	0	0
XLOC_030380|ENSSSCG00000024817	12:34963934-36772760	1.02137	0.513615	0	0.309696	0.501199	0.322458	0.103384	0.296119	0.124668	0	0.727431	0.639761
XLOC_030632|ENSSSCG00000016872	12:37031948-40407923	1.87854	10.8048	0	3.72883	2.94531	4.05165	2.62026	4.62207	0	1.81811	2.33442	2.82692
XLOC_030931|ENSSSCG00000004485	12:40478744-41796171	1.59232	2.49282	0.47548	5.19004	3.78733	4.27651	1.11851	3.46752	3.63001	3.53075	2.41292	5.74506
XLOC_031458|ENSSSCG00000026458	12:47918618-49777121	0	0.595431	0	0.831126	0	0.61885	0.112688	0	1.79083	0.117913	0.561461	0.985745
XLOC_031478|ENSSSCG00000026458	12:47918618-49777121	0	1.59642	0	9.11466	1.20511	1.64501	2.13896	1.49968	3.04157	0.742858	1.88793	0.773862
XLOC_032040|ENSSSCG00000005386	12:55270788-56433106	0.87619	1.06303	0.753345	0.817927	0.704464	1.17277	1.06978	0.596738	0.0813695	0.443611	0.476435	0.457738
XLOC_033901|-	13:35919038-35919348	0	0	0	0	0	0	0	0	0	2.0476	2.52532	1.70191
XLOC_034047|ENSSSCG00000020689	13:37432318-39254238	0.693186	0	0.489245	0	0.283997	0	0.93406	0.610173	0.223992	0.296245	0.073399	0.0617444
XLOC_035715|-	13:111049438-111050301	645.643	2254.93	1341.99	2483.72	1009.65	3176.49	788.953	1770.88	4847.61	3042.41	3258.64	3222.24
XLOC_035957|ENSSSCG00000011233	13:119884075-119888928	0.110766	0.413031	1.06976	0.828034	1.53469	1.64665	0.132032	0.167091	2.74195	1.08181	1.76158	1.66718
XLOC_036717|ENSSSCG00000005893	13:148222429-148899174	0	1.09725	0.357327	0.79813	0.797843	0.207576	0.0941737	0	0.625166	0.19829	0.471019	0.518017
XLOC_038917|ENSSSCG00000026077	13:19362843-22557901	3.74092	0	0.345821	0.862488	0.466347	0	0.811449	1.10942	1.48582	0.857121	0.346384	0
XLOC_039264|ENSSSCG00000011862	13:30409272-33866305	2.50815	1.20498	0.718989	1.80009	0.767602	0.875971	0.566171	1.37312	0	0.615939	0.709708	1.61871
XLOC_039322|ENSSSCG00000008832	13:30409272-33866305	1.26623	10.4998	0	6.27836	0	8.80344	0	2.47133	4.17638	9.304	5.42704	7.03431
XLOC_039626|ENSSSCG00000013389	13:37432318-39254238	1.74921	2.04022	4.79382	0.749985	0.79792	1.85123	2.1178	1.69884	1.28546	1.2447	0.600136	0.516541
XLOC_039802|ENSSSCG00000001946	13:42592736-43545275	0	4.76612	2.20363	0	2.19188	0	0.863415	1.34395	0.604073	0	0	0
XLOC_041691|-	13:119919225-119920358	2.1825	2.59743	12.2645	10.9878	22.8265	16.9156	2.29812	1.28516	60.8291	9.9027	35.2814	18.5832
XLOC_041692|-	13:119920508-119920916	3.24323	3.74107	11.4184	11.4782	32.5037	25.3473	3.46698	1.87075	85.0314	14.2591	44.8021	21.7266
XLOC_044844|ENSSSCG00000021216	14:15894853-16285214	0	7.19086	1.37377	4.99747	0.809118	4.81292	0.784309	4.26108	0	3.62323	0.429311	2.75228
XLOC_045260|ENSSSCG00000015393	14:29793736-31756350	1.72285	3.64921	8.1393	1.70914	2.69555	20.6474	11.1816	3.44429	0	0	0	0
XLOC_045793|ENSSSCG00000009879	14:40211209-43636987	1.56431	0.676394	0.633045	0.682608	0.718693	1.01597	1.20788	0.436681	1.03818	1.14184	1.50665	0.939619
XLOC_045797|ENSSSCG00000009879	14:40211209-43636987	0.174081	1.77118	0.409202	0.937505	1.07907	0.796232	0	0.412308	1.48742	0.692681	1.50082	0.620805
XLOC_045832|ENSSSCG00000021487	14:40211209-43636987	2.73224	4.3128	3.25285	5.44394	0	7.35388	5.06337	4.15456	3.80699	9.15632	8.54861	26.5797
XLOC_045896|ENSSSCG00000015393	14:40211209-43636987	1.22167	9.90111	0	11.2913	6.55863	15.9651	3.38227	9.92308	4.79608	8.7928	7.36511	11.4941
XLOC_045952|ENSSSCG00000030497	14:40211209-43636987	0.720336	0	0.50215	0	0	0	0.591711	0.991286	0	0.331132	0	0.33662
XLOC_046350|ENSSSCG00000026077	14:51687085-54071804	0.59771	0.204255	0.717762	0.999128	0	0.209368	0.200747	0.191413	0.246484	2.39277	0.953853	0.619965
XLOC_046415|ENSSSCG00000027873	14:51687085-54071804	1.07936	0.309918	0.927041	0.30864	0	0.81072	0.583666	1.77437	0	1.54981	0	0.481295
XLOC_046587|ENSSSCG00000023108	14:60236828-60237454	0.526283	0.642135	0.896487	0.427704	0	1.67	0	0	0.259715	0.751794	1.01043	1.99819
XLOC_048084|ENSSSCG00000004485	14:109273501-111067890	0	1.07827	0	0.720016	0	1.03552	0	0.684562	0	0.468749	0.543512	0.845923
XLOC_048687|ENSSSCG00000009769	14:122709354-124116597	1.23766	0	0	4.10851	1.96046	0.439587	0	0.798869	0	0.405929	1.50137	0.843607
XLOC_050163|ENSSSCG00000026044	14:15894853-16285214	1.0715	0.811384	1.41609	0.828781	4.08215	1.70826	1.08102	0.731103	1.45239	0.369335	6.5751	0.845028
XLOC_051116|ENSSSCG00000013389	14:40211209-43636987	0.605634	0.975632	1.30737	2.18181	3.27258	2.27209	0.353	0.36137	0.776965	0.504336	0.587184	1.38535
XLOC_051117|ENSSSCG00000013389	14:40211209-43636987	0.527777	0.881967	0.952079	1.15078	1.82367	1.19297	0.753719	0.512435	1.11039	1.16125	1.56228	0.919015
XLOC_051218|ENSSSCG00000001656	14:40211209-43636987	0.781219	0	0.59297	0	0.319794	0	0.653219	0.564252	0.738078	0.258532	0.409676	0.317059
XLOC_051219|ENSSSCG00000001656	14:40211209-43636987	0.361106	0	0.862997	0	0.95064	0	1.24391	0.80862	0	0.735673	0.320397	0.750633
XLOC_051467|ENSSSCG00000009979	14:49565245-49585785	2.53786	4.09749	3.79531	4.49008	2.83228	5.17076	3.64973	3.78391	14.4709	5.39067	8.57661	8.12925
XLOC_051664|ENSSSCG00000013389	14:51687085-54071804	0.33516	0	0.542878	0.10105	0	0.461251	0.2791	0.25791	0.8427	1.04455	0.874088	0.670327
XLOC_053293|ENSSSCG00000025102	14:109273501-111067890	2.26476	6.4514	2.09228	5.0663	7.18626	9.13415	0	4.96097	0	2.3116	5.62637	5.19949
XLOC_053314|ENSSSCG00000022282	14:109273501-111067890	2.0623	0.427988	1.03647	1.64346	5.25944	0	3.88923	0.399494	0	0.884718	8.0677	1.7072
XLOC_053316|ENSSSCG00000022282	14:109273501-111067890	15.5871	0	3.87831	0	17.1652	5.20986	4.44564	1.55416	11.5961	10.7279	19.9201	3.17044
XLOC_053321|ENSSSCG00000022282	14:109273501-111067890	0	0.169101	0	0	1.09109	1.60501	0	0	2.03605	0.536435	0.626224	1.23137
XLOC_053325|ENSSSCG00000022282	14:109273501-111067890	0	1.45914	0	1.87556	0	1.5456	0	0.457282	5.25028	0	1.79056	6.74641
XLOC_053326|ENSSSCG00000022282	14:109273501-111067890	0.197568	1.39002	2.62932	0.893793	2.54916	2.28028	0.756965	0.472432	2.05531	1.41509	2.00683	1.96439
XLOC_059594|ENSSSCG00000002008	15:144262997-145777566	3.34856	1.35711	1.60997	0.50402	0.805293	0	0.791643	0	0.426254	0.332501	0.999731	0.522139
XLOC_070433|-	16:78283846-78284234	0	0	0	0	4.22037	1.27038	0	0	0	0	1.7293	1.73891
XLOC_072095|ENSSSCG00000029139	17:41802796-44227983	0.704128	8.03274	2.5039	0.697449	0	6.0309	1.96115	2.05956	1.85779	1.36525	3.45787	2.8362
XLOC_073056|ENSSSCG00000022424	17:56881698-58267537	0	0.528514	0.620422	1.0353	1.65182	2.74116	0	0.249194	4.33062	0.772811	8.08571	3.74194
XLOC_073061|ENSSSCG00000022424	17:56881698-58267537	0.526917	1.15832	0.641428	0.357022	0.420955	0.927682	0.505646	0.0848555	0.446595	0.718062	0.631927	0.927253
XLOC_073128|-	17:56881698-58267537	0	0.264257	0	2.58826	0	0.823032	0.259982	0.747582	0.322394	0.257603	0.623502	1.33645
XLOC_075621|ENSSSCG00000000798	17:51530558-51537663	1.44819	0	3.12168	0	0.461423	0	2.17795	1.67522	0	0	0	0
XLOC_077062|ENSSSCG00000010943	18:6209170-9167420	1.40551	1.13596	1.85973	0.282805	1.35373	1.18058	1.99654	0.538802	1.0693	0	0.836792	0.448218
XLOC_077198|ENSSSCG00000030013	18:6209170-9167420	0.852048	0	5.44287	0	1.8104	0	2.13622	0.821187	0	0	1.70908	0.585593
XLOC_078249|ENSSSCG00000026077	18:31816414-34108650	0	13.2701	1.3599	1.14	3.59704	1.24329	0	3.40952	0	4.42621	4.3108	4.59222
XLOC_078253|ENSSSCG00000026077	18:31816414-34108650	0.480741	0.496696	0.572982	0.956792	1.51976	5.13366	0	0	0	1.88569	0.58592	0.490219
XLOC_079112|ENSSSCG00000030577	18:54822377-56960663	0.168425	0.425638	0.913099	0.763153	1.62612	0.17556	0.959851	0.483023	1.05871	0.511253	0.59889	0.440057
XLOC_080055|ENSSSCG00000021487	18:6209170-9167420	4.74781	3.31505	5.39295	2.50081	3.59025	1.58672	5.64727	2.1648	4.49883	3.7339	1.80017	1.80767
XLOC_080164|ENSSSCG00000028132	18:9182480-11831027	0.136868	1.50185	0.162228	0	0.65144	0.142784	0.512405	0.777466	0	0.413028	0.346081	0.143801
XLOC_082122|ENSSSCG00000016731,ENSSSCG00000029790	18:54822377-56960663	1.2263	0.63442	2.08501	0.373769	0.477523	0.782437	1.21605	0.965966	0.515941	1.51835	0.419164	0.501495
XLOC_082668|ENSSSCG00000012604	2:3416544-5976369	0.684413	0.645141	0.722229	1.08065	0.761834	0.936957	0.976341	1.42744	0.500908	0.873052	0.546645	1.21074
XLOC_082679|ENSSSCG00000013855	2:3416544-5976369	0.555512	1.10829	0.669975	1.09303	1.16525	1.18334	0.503095	0.5838	1.17735	0.511833	1.04896	1.31025
XLOC_082682|ENSSSCG00000021442	2:3416544-5976369	1.46372	0.745052	0.688746	1.07495	0.533752	1.02694	1.5452	0.473491	1.03018	0	0.874961	0.442674
XLOC_082683|ENSSSCG00000021442	2:3416544-5976369	0.697534	0.707241	0	1.02102	0.263734	1.13558	0.395971	0.379868	0.385127	0.244411	1.01301	0.492423
XLOC_082684|ENSSSCG00000021442	2:3416544-5976369	1.15563	0.971233	1.00673	0.977862	0.833829	1.07627	0.369467	0.434646	0.490519	0.594851	0.538437	0.811368
XLOC_082732|ENSSSCG00000021442	2:3416544-5976369	0	1.1811	0	2.60174	0	0	4.4486	1.44336	0	0	0	0
XLOC_082753|ENSSSCG00000015393	2:3416544-5976369	2.4609	1.91303	0.688539	2.29648	1.68465	1.88912	0.723675	2.08716	2.27284	0.779933	0.460635	1.39239
XLOC_082754|ENSSSCG00000015393	2:3416544-5976369	2.82845	3.45018	2.81072	1.47989	0	7.03853	0	1.40898	0	0	1.767	3.86163
XLOC_082824|ENSSSCG00000009912	2:3416544-5976369	0	0.29572	0	0.649877	0	0.813635	0.0864291	0.22062	0.865447	0.444663	0.635928	0.747115
XLOC_083171|ENSSSCG00000017861	2:10702183-13515728	0.480534	0.357315	0.301467	0.239486	0	0.499971	1.47511	0.456044	0.771081	0	0	0.126755
XLOC_083174|ENSSSCG00000017861	2:10702183-13515728	0	0	0	0	0	0	0.435414	0.119501	0.72907	0	1.07851	0.442135
XLOC_083418|ENSSSCG00000017705	2:13907241-17142309	0.798723	0.445507	0.429133	1.07107	0	0.835066	0.0899464	0.428574	0.216108	0.355051	0.63137	0.649065
XLOC_083447|ENSSSCG00000015393	2:13907241-17142309	0.222687	0.44838	1.20636	0.447647	3.22133	0.233754	0.52803	0.10765	0.562252	0.222246	0.925854	1.04549
XLOC_083450|ENSSSCG00000015393	2:13907241-17142309	0.560368	0	0	0.562753	0.228777	0.589055	0.530685	1.34258	0	0.285117	0.179165	0
XLOC_083465|ENSSSCG00000015393	2:13907241-17142309	7.9616	4.50638	6.6543	2.37988	6.9414	3.39403	4.84563	3.08218	6.74134	2.35283	3.3781	1.22219
XLOC_084563|ENSSSCG00000024696	2:58915551-59943990	0.931503	1.13459	0.373013	1.13424	0.335492	0.644036	0.194624	0.196575	0.775768	1.1395	0.487076	0.963494
XLOC_085006|ENSSSCG00000013389	2:69835080-72497428	0	1.37688	0	2.70634	0	0.476667	0	0	0	0.899478	0.809955	0.933257
XLOC_085022|ENSSSCG00000013389	2:69835080-72497428	0.621267	0.158627	1.49398	0.467737	0	0.325214	0.587902	1.48951	0.407476	0.315646	0	0.165336
XLOC_085500|ENSSSCG00000000552	2:77429701-79739902	1.25644	0.727375	1.43291	0.401175	1.06355	0.208052	0.627907	0.820586	0.248397	0.204142	0.547148	0.213056
XLOC_087491|ENSSSCG00000014368	2:147739789-149473748	1.03391	0	0.0965833	0	0.390614	0	0.529425	0.456171	0	0.24455	0.101242	0
XLOC_088118|ENSSSCG00000012889	2:3416544-5976369	0.921844	1.05536	0.970779	0	1.4868	1.6928	0.658439	0.997267	1.46078	2.55715	1.64521	1.20671
XLOC_088122|ENSSSCG00000012889	2:3416544-5976369	3.00124	4.24369	3.17852	2.06812	4.25057	2.15056	1.48416	2.42071	2.59094	2.43573	4.42858	4.50999
XLOC_088147|ENSSSCG00000006098,ENSSSCG00000009050,ENSSSCG00000026713	2:3416544-5976369	2.48673	2.06894	1.13628	1.62834	0.937111	0.987012	0.971648	1.09818	1.14362	0.807054	1.36142	1.62799
XLOC_088156|ENSSSCG00000006098	2:3416544-5976369	0	0.578465	0	0.27197	0	0	1.33505	0.450874	0.27558	0.168702	0	0.394478
XLOC_088281|ENSSSCG00000016431	2:3416544-5976369	0.669285	0.475831	0.53878	0.677716	1.12567	0.870866	0.505378	0.984256	0.290477	0.457564	0.532646	0.674433
XLOC_088288|ENSSSCG00000016431	2:3416544-5976369	0	0.734544	0	0.858198	0	0.764382	0.697464	0.517093	0.24538	0.709248	1.09352	1.33321
XLOC_088289|ENSSSCG00000016431	2:3416544-5976369	0.186777	1.03187	0.480305	0.804113	0.728992	0.800311	0.243948	0.406218	0.226966	0.838551	0.970432	1.08494
XLOC_088290|ENSSSCG00000016431	2:3416544-5976369	0.482402	0.244706	0.204574	0.185267	1.20314	0.451537	0	0.151126	0.602493	0.538538	2.11064	1.2432
XLOC_088624|ENSSSCG00000001918	2:10702183-13515728	0	2.54775	0	4.24551	2.32122	5.65597	0	0.684937	0.977181	2.84122	3.03936	4.00035
XLOC_089415|-	2:30023569-30023972	0	0	0	0	0	0	0	0	0.275114	0.219021	1.86007	3.9039
XLOC_089684|ENSSSCG00000010210	2:43196410-44115271	0.23762	1.21113	3.70458	0.951179	3.79526	1.00505	0.671583	0.685787	3.05111	0.947755	1.42507	1.22874
XLOC_090054|ENSSSCG00000006924	2:58915551-59943990	1.67371	0.482044	0.286641	0.946339	1.1325	0.5003	1.33587	1.13745	1.21369	0	0.567192	0.733341
XLOC_090472|ENSSSCG00000025933	2:69835080-72497428	0	0	0	0	0	0	0.517402	0.868463	0.235964	0.459166	0	0
XLOC_090548|ENSSSCG00000026994	2:69835080-72497428	0.88647	1.81515	3.89165	1.771	0.941271	2.82166	0	1.13972	0	0.879627	1.0678	2.13131
XLOC_090549|ENSSSCG00000026994	2:69835080-72497428	1.31795	0.515912	1.03629	0.807539	0.276953	0.656862	0.708573	0.765993	0.0740707	0.581295	0.2184	0.240101
XLOC_091651|-	2:103937715-103938169	0	0	0	0	0	0	0	0	0	0.8809	1.88759	1.82479
XLOC_092609|-	2:140257884-140259476	0.527212	1.57686	1.87084	1.34332	2.95087	2.54623	0.797563	0.916847	2.51376	1.60851	4.42847	2.92688
XLOC_093895|-	3:9549074-9557249	2.49584	12.3822	6.47051	16.2785	10.4962	20.0728	3.16067	7.554	19.5183	11.9559	16.5556	19.2426
XLOC_094008|ENSSSCG00000022280	3:11003784-12091648	3.36092	1.36918	1.34454	0.448742	0.716363	0.473531	0.84502	0.217657	0.287295	0.221254	1.0741	1.39192
XLOC_094276|ENSSSCG00000017306	3:15326366-17814006	2.51046	0.183853	0.862059	1.07906	0.861934	0.375745	0.50896	0.516784	0.235981	0	0.230099	0.380276
XLOC_095989|ENSSSCG00000008832	3:62064530-63002843	2.27395	1.15501	3.71811	1.6947	2.24966	2.39314	1.60773	2.48639	1.46052	1.9833	3.73612	2.90951
XLOC_096004|ENSSSCG00000008832	3:62064530-63002843	0	1.09641	0	0.156832	0	0.650736	0.321867	0	0.382756	0.478256	1.66073	2.09299
XLOC_096030|ENSSSCG00000002292	3:62064530-63002843	0.676526	0	1.0295	0	0	0	0.515681	0.520596	0	0.187997	0.171159	0.0480503
XLOC_096033|ENSSSCG00000002292	3:62064530-63002843	1.85212	0.940022	2.19564	0	1.46101	0.97333	1.16573	4.17044	0.79515	1.2352	2.94862	4.40576
XLOC_101163|ENSSSCG00000025933	3:62064530-63002843	0.551294	0.438543	0.198961	0.386761	0.269671	0.456725	0.837355	0.687724	0.284033	0.172904	0.139368	0.175749
XLOC_101164|ENSSSCG00000025933	3:62064530-63002843	0.827215	0.525006	0.721162	0.903879	0.361527	0.936773	0.572924	0.725015	0.188885	0.535987	0.531787	0.62581
XLOC_101165|ENSSSCG00000025933	3:62064530-63002843	0.630313	0.36151	0.323859	0.629549	0	0.371235	0.598628	0.780691	0.233269	0.909913	0.341448	0.186601
XLOC_101179|ENSSSCG00000025933	3:62064530-63002843	0	0.360888	0	0.243166	0	0.820202	0.579162	0.528563	0.157444	0.495759	0.307855	0.316827
XLOC_101180|ENSSSCG00000025933	3:62064530-63002843	0.494592	0	0.113057	0	0	0	0.831862	0.568222	0.160714	0.290438	0.315711	0.333175
XLOC_101185|ENSSSCG00000025933	3:62064530-63002843	0.741151	0.685208	0.12714	0.265884	0.764701	0.60393	0.955987	0.762088	0.205029	0.432047	0.200975	0.496873
XLOC_101187|ENSSSCG00000025933	3:62064530-63002843	0	0.256902	0	1.40698	0	0.533602	0.489358	0.504758	0.806698	0.77871	0.454267	0.265162
XLOC_101196|ENSSSCG00000025933	3:62064530-63002843	0.50659	0.755085	0.303673	0.558273	0.649462	0.471954	0.673786	0.8722	0.195803	0.210644	0.511675	0.21539
XLOC_101198|ENSSSCG00000025933	3:62064530-63002843	0.494048	0.305299	0.599561	0.616471	0.0607233	0.437388	0.875851	0.515849	0.191465	0.469191	0.81276	0.400749
XLOC_101202|ENSSSCG00000025933	3:62064530-63002843	0	1.21097	0	0.880402	0	0.228981	0.449414	0.328919	0.135082	1.00172	1.429	0.570525
XLOC_101225|ENSSSCG00000025933	3:62064530-63002843	2.17287	2.52333	2.94774	1.53996	0.491075	4.90103	4.64351	3.60593	3.98613	2.4643	2.96959	3.48529
XLOC_103761|-	3:137749398-137761764	0.130175	0.524079	0.820343	0.901527	2.21278	1.63197	0.0603342	0.32673	2.38982	0.791709	2.58295	1.42442
XLOC_104665|ENSSSCG00000015393	4:14830606-17624679	0.502852	0	3.01329	2.01141	1.60481	1.06403	0.505266	0	0.312852	0.75119	0.603596	1.29859
XLOC_106110|ENSSSCG00000016113	4:73526341-75400506	0.155598	0.463049	0.369848	0.311294	1.36258	0.404097	0	0	0.281296	0	0.911724	0.563245
XLOC_106371|-	4:82133368-82135199	10.6288	2.26571	7.8483	1.89122	7.07963	1.15359	8.96762	3.6806	2.14162	2.52868	2.93194	1.49762
XLOC_107485|ENSSSCG00000006711	4:109961124-111341461	1.61472	0	0	5.28299	11.3353	0	1.64346	1.82095	0	1.6564	0	0
XLOC_111781|ENSSSCG00000028464	4:96925010-97713985	0	0.880346	2.07617	1.73327	0.691741	0.685064	1.42768	0.207862	3.32371	2.16047	1.55394	0.896031
XLOC_112688|ENSSSCG00000030013	4:119235675-120803745	0.792497	4.92977	9.35164	5.47874	2.47944	3.39245	2.93402	3.09237	7.32845	7.64325	5.84605	4.76365
XLOC_114120|ENSSSCG00000007284	5:15172902-16485452	0.354565	0.0891909	0.647662	0.179788	0.1415	1.30952	0.362771	0.513402	0.326901	0.181002	0.63668	0.654453
XLOC_114185|ENSSSCG00000000214	5:15172902-16485452	1.94024	0.454393	2.00286	0.69981	1.32641	0	0.567995	0.241333	0.212656	0.655859	0.575547	0.723283
XLOC_114288|ENSSSCG00000013239	5:16496787-18809289	0.213147	0.640729	0	1.26181	1.67905	0.886492	0.39643	0.403597	6.17981	0.839484	1.25675	1.0879
XLOC_115870|ENSSSCG00000010468	5:65023650-67417083	0	6.25559	1.76103	9.54772	0.385328	8.54828	1.16993	4.96402	0	8.54448	0	4.06722
XLOC_115891|ENSSSCG00000022424	5:65023650-67417083	2.02341	1.22835	0.770211	0.485189	1.28567	0.724304	1.11734	0.615096	1.13681	1.08458	1.19456	0.896853
XLOC_120010|ENSSSCG00000000692	5:65023650-67417083	1.42762	1.02602	1.14539	0.823287	0.32818	0.288458	0.650219	1.75677	0	0.625251	0.344923	1.21371
XLOC_120019|ENSSSCG00000000692	5:65023650-67417083	0	0.444702	0	0.755335	0	0.203742	1.05797	0.531422	0.216891	0.735529	0.526626	0.497056
XLOC_121660|-	5:110995853-110999935	0.30992	0.62749	1.25598	1.12674	3.48377	1.53857	0.253294	0.516768	2.93108	1.38722	3.28637	1.71999
XLOC_124840|ENSSSCG00000029139	6:71448015-74041769	0.165305	0.490698	0.196595	0.330935	0.966433	0.22844	0.332203	0.052062	0.132096	0.940662	0.774028	0.57104
XLOC_124842|ENSSSCG00000029139	6:71448015-74041769	0	0.307546	0.182897	0.459591	1.34807	0.237081	0.386067	0.0727575	0.0925197	0.69385	0.721855	0.875781
XLOC_124908|ENSSSCG00000013389	6:71448015-74041769	1.07836	0.90235	0.108688	0.813391	0.588247	0.469562	0.511981	0.515568	0.466864	0.181757	0.343897	0.469513
XLOC_125404|ENSSSCG00000029508	6:82167010-83312460	0	1.64813	0	0.252603	0	0.659087	0.834011	0.481602	0.164173	0.506788	0.160587	0.131037
XLOC_127827|ENSSSCG00000010455	6:151775188-154351886	3.82277	3.05225	5.66605	6.6383	2.99577	7.21919	10.6633	7.53341	2.5608	5.54269	0	2.88701
XLOC_128069|-	6:1074628-1075061	1.15274	0	0.23158	0	0	0	0.907226	1.10718	1.22686	0.96205	0	0
XLOC_129154|-	6:38442157-38444818	0.0699437	0.156642	0.94971	0.511	0.733617	1.08899	0.316678	0.166657	1.98021	0.623216	1.60781	0.825847
XLOC_129973|ENSSSCG00000003140	6:49829402-49832126	0.195244	0.5769	2.18106	1.70075	2.42083	2.42416	0.218338	0.429658	3.13214	2.50611	2.53206	3.84694
XLOC_130343|ENSSSCG00000029139	6:53384231-55948965	0.470198	1.45342	0.571986	0.951728	0	3.76884	0.477956	0.228635	0	0.947998	0.570266	0.491771
XLOC_130486|ENSSSCG00000005890	6:56341995-57960718	0.229064	0.7073	0.556941	0.232601	0	0.246006	2.39753	0.667562	0	0.233386	0	0
XLOC_132465|ENSSSCG00000026458	6:96343773-99579587	5.11916	0	0	2.54622	0	1.0943	0.510237	1.98989	0	0	0	0
XLOC_132487|ENSSSCG00000013239	6:96343773-99579587	0	0.698298	0	0.997671	0	0.830308	0.502555	0.569527	0	0.101373	0.126483	0.423047
XLOC_133673|ENSSSCG00000003825	6:139767746-141179130	4.82962	0	0.00969341	0	1.4416	0	1.10834	0.834215	0	2.0467	0.000968449	0.000133879
XLOC_136817|ENSSSCG00000029860	7:57292211-58485006	2.53161	0.990033	0	0.390407	0.624718	0.821447	1.10329	1.12232	0	0.197134	0	0
XLOC_137536|ENSSSCG00000013389	7:80848696-81860417	98.6145	4.61502	52.6341	0	49.8942	7.74871	32.267	0	28.0533	5.53164	33.1651	2.92475
XLOC_139036|ENSSSCG00000030008	7:120780128-121260967	0	0.806596	1.07332	1.1326	1.29428	1.5954	0	0.845516	0.20955	0.325603	0.66703	0.840677
XLOC_141765|ENSSSCG00000013476	7:53390552-53785364	5.82829	3.02547	1.25408	0.966591	2.30275	0.518728	6.80691	0.471549	1.27241	0	1.18355	0
XLOC_142009|ENSSSCG00000029139	7:57292211-58485006	0.868235	0.328158	1.17599	0.872686	1.91962	1.13612	0.823573	0.623143	1.23309	0.766867	1.80441	1.13342
XLOC_142451|ENSSSCG00000021940	7:72146565-72163720	0.41102	0.963869	1.394	0.68706	7.94337	1.52754	1.81557	0.669874	7.62772	1.09483	5.53125	2.77224
XLOC_142563|ENSSSCG00000013239	7:80093065-80718479	0.736563	1.04252	1.24017	0.443756	1.4184	0.928577	0.140575	0.564887	2.24399	0.444479	1.05304	0.613344
XLOC_142564|ENSSSCG00000013239	7:80093065-80718479	0.136295	1.09193	0.739204	0.685759	1.20701	0.923893	0.194863	0.19529	1.36749	0.621509	0.725979	0.7842
XLOC_151524|ENSSSCG00000017148	8:73953163-74095829	0	4.06895	0	0	0	1.91511	0	0.348035	0	0.711209	1.74216	1.1081
XLOC_151608|ENSSSCG00000004122	8:75007834-75991009	0.265132	0.402908	0.485229	0.401765	0	1.82746	0.761449	1.02679	0.366257	0.53965	0.342486	0.55825
XLOC_154802|ENSSSCG00000021487	9:21266505-22768315	0.434477	2.45832	0.528907	0.880106	0	1.15945	0	0	0	0.438657	0.565123	0.455139
XLOC_158151|ENSSSCG00000029596	9:119101987-120624032	6.08984	1.60622	17.988	0	4.75742	0	1.41198	1.51856	2.05187	1.46023	0	0
XLOC_160299|ENSSSCG00000029508	9:21266505-22768315	2.99499	0.919924	1.79302	1.19752	1.90785	0.31779	0.300594	0	0.374764	0.594333	1.44352	0.617444
XLOC_161444|ENSSSCG00000023714	9:50385298-51383154	4.6619	9.10108	3.702	2.57772	5.72175	2.22143	2.89934	3.02149	0.67903	0.510137	2.53111	2.63501
XLOC_161448|ENSSSCG00000023714	9:50385298-51383154	7.39459	0.972148	2.19606	3.67344	2.90012	5.98946	9.44073	4.5492	0	0	6.88826	2.78612
XLOC_168959|ENSSSCG00000004511	X:8089572-10717139	0.275141	0.786793	0.504756	0.140669	0	0.0970201	0.793786	0.442233	0.179385	0.0476213	0.529265	0.1487

## Sheet: FL-12_12h
gene_id	locus	12hC_A	12hC_B	12hFL-12_A	12hFL-12_B	12hGSWW_A	12hGSWW_B	24hC_A	24hC_B	24hFL-12_A	24hFL-12_B	24hGSWW_A	24hGSWW_B
XLOC_004800|ENSSSCG00000010033	1:204400053-205078027	1.5057	0.733137	2.34553	0.811601	1.10523	0.611235	1.9565	0.663569	3.78174	0.242313	3.16338	1.66214
XLOC_014300|ENSSSCG00000008207	1:306144920-306148188	1.10718	1.67328	3.31573	2.74011	2.53326	2.69033	0.721506	1.50917	2.19642	2.4127	2.26277	3.38387
XLOC_018441|ENSSSCG00000010484	10:25474375-28503957	0	0	1.2128	0.505738	0.396537	0	0.238005	0	0.975545	0	3.33935	0.783555
XLOC_035957|ENSSSCG00000011233	13:119884075-119888928	0.110766	0.413031	1.06976	0.828034	1.53469	1.64665	0.132032	0.167091	2.74195	1.08181	1.76158	1.66718
XLOC_036675|-	13:147623903-147626800	0	0.349207	0.53905	0.803684	0.978097	1.15873	0.152045	0.184256	0.893008	0.32129	0.808407	0.602707
XLOC_041691|-	13:119919225-119920358	2.1825	2.59743	12.2645	10.9878	22.8265	16.9156	2.29812	1.28516	60.8291	9.9027	35.2814	18.5832
XLOC_041692|-	13:119920508-119920916	3.24323	3.74107	11.4184	11.4782	32.5037	25.3473	3.46698	1.87075	85.0314	14.2591	44.8021	21.7266
XLOC_045832|ENSSSCG00000021487	14:40211209-43636987	2.73224	4.3128	3.25285	5.44394	0	7.35388	5.06337	4.15456	3.80699	9.15632	8.54861	26.5797
XLOC_073056|ENSSSCG00000022424	17:56881698-58267537	0	0.528514	0.620422	1.0353	1.65182	2.74116	0	0.249194	4.33062	0.772811	8.08571	3.74194
XLOC_079124|ENSSSCG00000030577	18:54822377-56960663	1.15844	0.50292	0.399267	0.49975	0	0.175335	2.03468	0.320765	0.217384	0.164315	0.21208	0.51615
XLOC_080083|ENSSSCG00000012405	18:6209170-9167420	0.513981	0.20834	1.11403	0.517103	0.991713	0.213939	1.26807	0.397387	1.81444	0	0.976216	0.438152
XLOC_082670|ENSSSCG00000012604	2:3416544-5976369	1.08703	0.807399	0.874406	0	0.359337	0.462072	0.622317	0.421501	0.282328	0.816643	0.607746	0.914721
XLOC_082689|ENSSSCG00000021442	2:3416544-5976369	0.871688	0.72705	0.425069	0	0.853377	0	0.988398	0	0	0	0	1.81011
XLOC_082731|ENSSSCG00000021442	2:3416544-5976369	2.1652	3.53972	0	1.11799	0	1.84888	0.623795	1.05758	0.583599	0.681936	0	3.59293
XLOC_083190|ENSSSCG00000017861	2:10702183-13515728	0.433799	0.431714	0.532239	0.71663	0	1.04792	0	1.36502	0	0.306414	0	0.454118
XLOC_083423|ENSSSCG00000017705	2:13907241-17142309	1.82041	0.50292	0.399267	0	0	0.175934	0	0	0	0	0	0
XLOC_083457|ENSSSCG00000015393	2:13907241-17142309	0.824454	0.860211	1.95613	2.45601	5.17803	3.55416	6.13473	4.04558	6.57264	1.59798	3.06074	14.1042
XLOC_085022|ENSSSCG00000013389	2:69835080-72497428	0.621267	0.158627	1.49398	0.467737	0	0.325214	0.587902	1.48951	0.407476	0.315646	0	0.165336
XLOC_108554|-	4:138925762-138926072	0	0	1.98679	4.14538	0.647897	0	0	0	0	0	0	0
XLOC_115884|ENSSSCG00000022424	5:65023650-67417083	0.354156	0.346435	0.984347	0.498808	0.708031	0.123795	0	0.39459	0	0.427503	0	0.729367
XLOC_121660|-	5:110995853-110999935	0.30992	0.62749	1.25598	1.12674	3.48377	1.53857	0.253294	0.516768	2.93108	1.38722	3.28637	1.71999
XLOC_124217|-	6:57995387-57995711	0	0	1.32722	1.83919	0	2.74791	2.07462	0	0	2.91294	0	4.91702
XLOC_129973|ENSSSCG00000003140	6:49829402-49832126	0.195244	0.5769	2.18106	1.70075	2.42083	2.42416	0.218338	0.429658	3.13214	2.50611	2.53206	3.84694
XLOC_136817|ENSSSCG00000029860	7:57292211-58485006	2.53161	0.990033	0	0.390407	0.624718	0.821447	1.10329	1.12232	0	0.197134	0	0
XLOC_137558|ENSSSCG00000013389	7:80848696-81860417	0.452046	0	1.63189	0.809416	0.354505	0.839614	0	0.225729	0	0.583367	0	0.357399
XLOC_159440|ENSSSCG00000014634	9:2910335-4112140	1.5255	0.463012	0	0.307779	0	0	0	0	0	0	0	0
XLOC_170076|ENSSSCG00000010455	X:46560798-49833614	2.47728	1.27471	1.47683	1.23283	3.26722	1.75819	1.16023	1.99907	2.15118	7.71515	0.500416	4.64012

## Sheet: FL12_24h
gene_id	locus	12hC_A	12hC_B	12hFL-12_A	12hFL-12_B	12hGSWW_A	12hGSWW_B	24hC_A	24hC_B	24hFL-12_A	24hFL-12_B	24hGSWW_A	24hGSWW_B
XLOC_000133|ENSSSCG00000026077	1:6693237-9594161	0.768521	0.349932	0.925819	1.03062	0.82445	1.17037	0.810984	1.31376	0.644201	1.04177	1.62049	1.16772
XLOC_000198|ENSSSCG00000001918	1:6693237-9594161	0.495214	1.15991	0.398049	0.609268	1.24109	1.61167	0.523413	0.320106	0.619775	0.617414	0.456076	1.50282
XLOC_001791|-	1:69719618-69720185	12.6082	4.84062	16.62	8.92885	18.1354	8.93488	13.5466	6.55355	98.9673	18.0414	72.2278	24.2905
XLOC_003462|ENSSSCG00000023960	1:144405736-144414447	0.288991	0.705447	0.691712	0.991502	1.23601	1.34563	0.338506	0.391188	1.5429	0.739172	1.62999	1.00117
XLOC_003996|-	1:165409522-165648045	2.03073	0	0	4.02358	3.16565	8.86065	1.88203	2.03559	2.77707	5.81243	25.8199	2.00569
XLOC_004794|ENSSSCG00000010033	1:204400053-205078027	0	1.48202	1.00326	2.03965	0.188054	1.00962	1.12896	0.575507	0.475661	0.371717	0.338622	0.626521
XLOC_004795|ENSSSCG00000010033	1:204400053-205078027	0.522504	1.69042	1.11404	1.03817	0.487327	0.547583	0.877906	1.47997	0.526492	0.52905	0.637881	0.756036
XLOC_007490|ENSSSCG00000024391	1:6693237-9594161	0.253366	1.6538	0.45094	1.63714	0.805522	1.98734	1.30678	1.81197	1.11003	0.639146	0.299646	0.795219
XLOC_018440|ENSSSCG00000010484	10:25474375-28503957	0.529096	1.07407	1.06004	0.707627	0.847906	1.11441	0	0.169285	0.674321	0.884455	2.31665	1.64897
XLOC_018442|ENSSSCG00000010484	10:25474375-28503957	0.287812	0	0.341706	0.715068	0.6858	0.29748	0.134857	0.136501	1.44508	0.429914	2.54412	0.593156
XLOC_018448|ENSSSCG00000010484	10:25474375-28503957	0.948347	1.04863	1.71349	0.286087	1.83041	1.18985	1.26037	0.0907014	2.14954	0.479296	3.26258	1.38664
XLOC_019940|ENSSSCG00000014014	10:72840108-72850165	13.423	4.00587	17.1645	6.3479	19.5355	7.47303	11.8478	4.72112	37.348	11.202	27.067	18.4101
XLOC_025803|ENSSSCG00000021407	12:112283-1168138	0	0.234543	0	0.928977	0	0.240868	0.766983	0.442468	0.437912	0	0.823847	0
XLOC_025806|-	12:1287012-1287274	3.55898	0	3.3817	0	2.23876	0	7.29028	5.57033	0	0	0	0.733643
XLOC_027089|ENSSSCG00000013389	12:34963934-36772760	1.53285	11.2503	0	1.5156	9.51637	13.2408	0	1.51926	2.05384	2.92352	0	13.6155
XLOC_027114|ENSSSCG00000017639	12:34963934-36772760	1.01795	1.18956	0.914863	0.47965	0.803903	0	1.12706	0.746304	0	0	0.425732	1.01056
XLOC_027593|ENSSSCG00000017717	12:40478744-41796171	0	4.42301	3.70637	1.57913	3.07688	9.948	0	1.12593	3.02975	1.14854	3.28974	3.21824
XLOC_027759|ENSSSCG00000013239	12:43931189-46833267	0	0.283788	0.510536	0.424208	0.908465	0.445682	0.133974	0	0.538393	0.712083	1.68521	0.442273
XLOC_028146|ENSSSCG00000017643	12:47918618-49777121	2.2381	0	0.620666	0	0.828556	0	1.62834	0.826288	0.226309	0.174805	0	0
XLOC_028507|ENSSSCG00000001664	12:53661076-54487621	0	20.013	6.41948	17.5024	4.24404	17.6715	1.25931	5.39201	3.64997	11.7325	0	18.9192
XLOC_030632|ENSSSCG00000016872	12:37031948-40407923	1.87854	10.8048	0	3.72883	2.94531	4.05165	2.62026	4.62207	0	1.81811	2.33442	2.82692
XLOC_030733|ENSSSCG00000007735	12:37031948-40407923	0.647801	0	0.78109	0	1.21764	0	0.975857	0.463805	0.209184	0	0.411363	0.1154
XLOC_030830|ENSSSCG00000030013	12:37031948-40407923	11.0798	1.05492	10.7395	0	11.0491	1.0876	8.4241	0	13.4498	0.975101	8.78072	0
XLOC_030832|ENSSSCG00000030013	12:37031948-40407923	0	0.600702	1.37959	3.45744	0	0	0	0	0.762964	1.13348	0	1.76404
XLOC_032076|ENSSSCG00000027453	12:55270788-56433106	0	0	0.604556	0	0	0	0	0	9.3033	0.99324	1.23572	0
XLOC_034047|ENSSSCG00000020689	13:37432318-39254238	0.693186	0	0.489245	0	0.283997	0	0.93406	0.610173	0.223992	0.296245	0.073399	0.0617444
XLOC_035174|-	13:79422775-79426508	9.06277	9.24469	12.8776	10.1473	12.7167	12.903	6.63298	9.65704	30.2217	14.2696	17.2386	14.123
XLOC_035715|-	13:111049438-111050301	645.643	2254.93	1341.99	2483.72	1009.65	3176.49	788.953	1770.88	4847.61	3042.41	3258.64	3222.24
XLOC_035957|ENSSSCG00000011233	13:119884075-119888928	0.110766	0.413031	1.06976	0.828034	1.53469	1.64665	0.132032	0.167091	2.74195	1.08181	1.76158	1.66718
XLOC_039264|ENSSSCG00000011862	13:30409272-33866305	2.50815	1.20498	0.718989	1.80009	0.767602	0.875971	0.566171	1.37312	0	0.615939	0.709708	1.61871
XLOC_039322|ENSSSCG00000008832	13:30409272-33866305	1.26623	10.4998	0	6.27836	0	8.80344	0	2.47133	4.17638	9.304	5.42704	7.03431
XLOC_039626|ENSSSCG00000013389	13:37432318-39254238	1.74921	2.04022	4.79382	0.749985	0.79792	1.85123	2.1178	1.69884	1.28546	1.2447	0.600136	0.516541
XLOC_039692|ENSSSCG00000011457	13:37432318-39254238	0.563065	0.775638	0.678627	0.779045	1.35988	0.954458	0.735923	0.743872	0.182303	0.356565	0.0895234	0.957101
XLOC_041691|-	13:119919225-119920358	2.1825	2.59743	12.2645	10.9878	22.8265	16.9156	2.29812	1.28516	60.8291	9.9027	35.2814	18.5832
XLOC_041692|-	13:119920508-119920916	3.24323	3.74107	11.4184	11.4782	32.5037	25.3473	3.46698	1.87075	85.0314	14.2591	44.8021	21.7266
XLOC_044845|ENSSSCG00000021216	14:15894853-16285214	0	4.95892	0	6.18077	0	5.87251	0	1.97581	3.26192	2.52615	0	1.0821
XLOC_045260|ENSSSCG00000015393	14:29793736-31756350	1.72285	3.64921	8.1393	1.70914	2.69555	20.6474	11.1816	3.44429	0	0	0	0
XLOC_045797|ENSSSCG00000009879	14:40211209-43636987	0.174081	1.77118	0.409202	0.937505	1.07907	0.796232	0	0.412308	1.48742	0.692681	1.50082	0.620805
XLOC_045798|ENSSSCG00000009883	14:40211209-43636987	0	0.107216	0	0.250992	0	0.587789	0.0657722	0.105532	0.61904	0.755683	0.311756	0.555496
XLOC_045837|ENSSSCG00000021487	14:40211209-43636987	1.80569	1.54815	1.34269	2.10164	0.890194	1.90253	2.76475	1.61031	1.07507	1.55581	2.81932	3.18221
XLOC_045948|ENSSSCG00000030497	14:40211209-43636987	0.580067	0	0.770158	0	0.326963	0	0.471353	0.224807	0.617689	0.475873	0.311383	0.730812
XLOC_045952|ENSSSCG00000030497	14:40211209-43636987	0.720336	0	0.50215	0	0	0	0.591711	0.991286	0	0.331132	0	0.33662
XLOC_047319|ENSSSCG00000022307	14:77502555-78353321	0	1.11071	0.651057	0	0	0	1.27785	0.892467	0.350175	0.503312	2.9066	0.617085
XLOC_051116|ENSSSCG00000013389	14:40211209-43636987	0.605634	0.975632	1.30737	2.18181	3.27258	2.27209	0.353	0.36137	0.776965	0.504336	0.587184	1.38535
XLOC_051117|ENSSSCG00000013389	14:40211209-43636987	0.527777	0.881967	0.952079	1.15078	1.82367	1.19297	0.753719	0.512435	1.11039	1.16125	1.56228	0.919015
XLOC_051203|ENSSSCG00000013239	14:40211209-43636987	0	0	0	0	0	0	0.311074	0.229295	1.43511	0.633268	0	0.790264
XLOC_051219|ENSSSCG00000001656	14:40211209-43636987	0.361106	0	0.862997	0	0.95064	0	1.24391	0.80862	0	0.735673	0.320397	0.750633
XLOC_053316|ENSSSCG00000022282	14:109273501-111067890	15.5871	0	3.87831	0	17.1652	5.20986	4.44564	1.55416	11.5961	10.7279	19.9201	3.17044
XLOC_053318|ENSSSCG00000022282	14:109273501-111067890	19.4757	8.90287	11.6592	2.84766	7.26972	6.17716	24.6192	5.02051	14.7099	4.01654	24.6248	2.9342
XLOC_053321|ENSSSCG00000022282	14:109273501-111067890	0	0.169101	0	0	1.09109	1.60501	0	0	2.03605	0.536435	0.626224	1.23137
XLOC_053326|ENSSSCG00000022282	14:109273501-111067890	0.197568	1.39002	2.62932	0.893793	2.54916	2.28028	0.756965	0.472432	2.05531	1.41509	2.00683	1.96439
XLOC_056239|ENSSSCG00000025357	15:53902544-53903724	10.1628	1.85317	6.82132	1.77975	4.7718	1.93111	7.06574	3.41528	0.772961	1.07713	1.98365	2.17593
XLOC_057359|ENSSSCG00000028867	15:86438812-89293003	12.8648	0	16.4115	0	20.1607	0	11.0323	0.977338	7.92378	0	8.62019	1.98333
XLOC_071288|ENSSSCG00000000379	17:14231096-16928233	2.93983	3.89366	0	3.76468	0	4.47644	1.57203	1.22037	0.547907	0.41317	1.01958	2.57565
XLOC_073046|ENSSSCG00000022424	17:56881698-58267537	0.133692	0.265095	0.317251	0.396824	0.849881	1.38868	0.116918	0.126756	1.17293	0.932832	0	1.65428
XLOC_073056|ENSSSCG00000022424	17:56881698-58267537	0	0.528514	0.620422	1.0353	1.65182	2.74116	0	0.249194	4.33062	0.772811	8.08571	3.74194
XLOC_075621|ENSSSCG00000000798	17:51530558-51537663	1.44819	0	3.12168	0	0.461423	0	2.17795	1.67522	0	0	0	0
XLOC_076028|ENSSSCG00000029603	17:56881698-58267537	0.405749	0	0	0	0.80715	0	0.952708	0.480185	0.253041	0	0.596359	0
XLOC_077062|ENSSSCG00000010943	18:6209170-9167420	1.40551	1.13596	1.85973	0.282805	1.35373	1.18058	1.99654	0.538802	1.0693	0	0.836792	0.448218
XLOC_077198|ENSSSCG00000030013	18:6209170-9167420	0.852048	0	5.44287	0	1.8104	0	2.13622	0.821187	0	0	1.70908	0.585593
XLOC_077690|ENSSSCG00000013389	18:17770182-21046183	0.840453	0.169056	2.4251	0	0.539444	0.530958	0.158995	0	0.642011	0.506243	1.20362	0.342911
XLOC_077695|ENSSSCG00000013389	18:17770182-21046183	0.191869	0	0.932187	0	0.305605	0	1.09844	0.558667	0.247739	0.196366	2.31816	0
XLOC_079112|ENSSSCG00000030577	18:54822377-56960663	0.168425	0.425638	0.913099	0.763153	1.62612	0.17556	0.959851	0.483023	1.05871	0.511253	0.59889	0.440057
XLOC_082668|ENSSSCG00000012604	2:3416544-5976369	0.684413	0.645141	0.722229	1.08065	0.761834	0.936957	0.976341	1.42744	0.500908	0.873052	0.546645	1.21074
XLOC_082675|ENSSSCG00000012604	2:3416544-5976369	0	1.17615	0	0.830723	0	0.362661	1.04334	0.826088	0.4293	0	0.670035	1.08743
XLOC_082681|ENSSSCG00000021442	2:3416544-5976369	0	0.75322	0	0.418245	0	0.6424	0.845993	0.523623	0.557577	0.248423	0.567566	0.647238
XLOC_082682|ENSSSCG00000021442	2:3416544-5976369	1.46372	0.745052	0.688746	1.07495	0.533752	1.02694	1.5452	0.473491	1.03018	0	0.874961	0.442674
XLOC_082684|ENSSSCG00000021442	2:3416544-5976369	1.15563	0.971233	1.00673	0.977862	0.833829	1.07627	0.369467	0.434646	0.490519	0.594851	0.538437	0.811368
XLOC_082686|ENSSSCG00000021442	2:3416544-5976369	0.530842	1.21912	0.531309	0.594978	0	0.864978	0.649362	0.606837	0.31026	0.30719	1.03787	0.420961
XLOC_082732|ENSSSCG00000021442	2:3416544-5976369	0	1.1811	0	2.60174	0	0	4.4486	1.44336	0	0	0	0
XLOC_082783|ENSSSCG00000012954	2:3416544-5976369	0	0.355225	0	0.534494	0	0.357077	0.744554	0.466692	0.306296	0.329823	0.541828	0.616657
XLOC_082804|ENSSSCG00000012491	2:3416544-5976369	0.492901	0.750073	0.600108	0.70699	0	0.93457	0.310737	0.666718	0.750008	0.963294	0.11443	1.14668
XLOC_082824|ENSSSCG00000009912	2:3416544-5976369	0	0.29572	0	0.649877	0	0.813635	0.0864291	0.22062	0.865447	0.444663	0.635928	0.747115
XLOC_083068|-	2:8957091-9488248	0.475514	0	0	3.0407	1.74004	0	1.45173	3.68878	0	0	4.24404	5.53207
XLOC_083072|ENSSSCG00000014872	2:8957091-9488248	0.915438	0.157088	0.56034	0.31522	0.249677	0.465935	0.882154	0.736526	0.986241	0.778144	1.24472	0.489577
XLOC_083171|ENSSSCG00000017861	2:10702183-13515728	0.480534	0.357315	0.301467	0.239486	0	0.499971	1.47511	0.456044	0.771081	0	0	0.126755
XLOC_083196|ENSSSCG00000017861	2:10702183-13515728	0	0	0.271183	0	1.65031	0	0.213514	0	0.615416	0.499859	1.31261	0.272563
XLOC_083223|ENSSSCG00000022424	2:10702183-13515728	1.62309	1.22095	1.30895	0.946321	0.674098	1.12911	1.53607	0.515018	2.57462	1.23344	0.654586	0.559985
XLOC_083450|ENSSSCG00000015393	2:13907241-17142309	0.560368	0	0	0.562753	0.228777	0.589055	0.530685	1.34258	0	0.285117	0.179165	0
XLOC_083461|ENSSSCG00000015393	2:13907241-17142309	2.32918	3.6996	0.930633	2.32944	1.65183	2.19347	3.41031	2.49194	2.33189	1.54563	1.55463	6.94923
XLOC_084493|ENSSSCG00000003686	2:58915551-59943990	0.211715	0.419063	0.507875	0.633084	0	0.927736	0.19941	0.247733	0.458898	0.531841	0.68146	0.322399
XLOC_084506|ENSSSCG00000012137	2:58915551-59943990	2.51155	0	1.1628	0	0.827954	0	0.794323	0.552601	0.241651	0.32579	0.988651	0.537978
XLOC_084563|ENSSSCG00000024696	2:58915551-59943990	0.931503	1.13459	0.373013	1.13424	0.335492	0.644036	0.194624	0.196575	0.775768	1.1395	0.487076	0.963494
XLOC_085022|ENSSSCG00000013389	2:69835080-72497428	0.621267	0.158627	1.49398	0.467737	0	0.325214	0.587902	1.48951	0.407476	0.315646	0	0.165336
XLOC_085485|ENSSSCG00000023166	2:77429701-79739902	0.939832	0.471991	2.39663	0.58941	0.941044	0.368723	1.33266	0.561546	1.47991	0.592596	1.67038	0.368947
XLOC_085500|ENSSSCG00000000552	2:77429701-79739902	1.25644	0.727375	1.43291	0.401175	1.06355	0.208052	0.627907	0.820586	0.248397	0.204142	0.547148	0.213056
XLOC_088118|ENSSSCG00000012889	2:3416544-5976369	0.921844	1.05536	0.970779	0	1.4868	1.6928	0.658439	0.997267	1.46078	2.55715	1.64521	1.20671
XLOC_088121|ENSSSCG00000012889	2:3416544-5976369	2.46814	1.11404	0.749119	2.65089	1.25539	3.25229	2.48251	2.22671	2.3653	2.18862	1.30262	2.57689
XLOC_088122|ENSSSCG00000012889	2:3416544-5976369	3.00124	4.24369	3.17852	2.06812	4.25057	2.15056	1.48416	2.42071	2.59094	2.43573	4.42858	4.50999
XLOC_088156|ENSSSCG00000006098	2:3416544-5976369	0	0.578465	0	0.27197	0	0	1.33505	0.450874	0.27558	0.168702	0	0.394478
XLOC_088281|ENSSSCG00000016431	2:3416544-5976369	0.669285	0.475831	0.53878	0.677716	1.12567	0.870866	0.505378	0.984256	0.290477	0.457564	0.532646	0.674433
XLOC_088290|ENSSSCG00000016431	2:3416544-5976369	0.482402	0.244706	0.204574	0.185267	1.20314	0.451537	0	0.151126	0.602493	0.538538	2.11064	1.2432
XLOC_088494|ENSSSCG00000015035	2:8957091-9488248	0	3.46053	0	0	0	2.5618	1.42484	0	4.04885	3.79614	0	0.490732
XLOC_088624|ENSSSCG00000001918	2:10702183-13515728	0	2.54775	0	4.24551	2.32122	5.65597	0	0.684937	0.977181	2.84122	3.03936	4.00035
XLOC_088674|ENSSSCG00000026077	2:10702183-13515728	1.39675	2.28884	0.621479	2.02813	0.430165	1.32299	0.724867	0.724541	0.657787	0.776973	0.463785	2.36555
XLOC_089684|ENSSSCG00000010210	2:43196410-44115271	0.23762	1.21113	3.70458	0.951179	3.79526	1.00505	0.671583	0.685787	3.05111	0.947755	1.42507	1.22874
XLOC_089685|ENSSSCG00000010210	2:43196410-44115271	2.7587	1.49317	1.32574	1.8443	6.77621	2.71316	0.868841	0.353188	1.64244	1.10599	2.85671	0.954813
XLOC_089936|ENSSSCG00000004485	2:51309529-53630471	0	0.214591	0	2.1132	0	0.890793	0	0.202743	0.810106	0.632618	0	0.87439
XLOC_093895|-	3:9549074-9557249	2.49584	12.3822	6.47051	16.2785	10.4962	20.0728	3.16067	7.554	19.5183	11.9559	16.5556	19.2426
XLOC_094276|ENSSSCG00000017306	3:15326366-17814006	2.51046	0.183853	0.862059	1.07906	0.861934	0.375745	0.50896	0.516784	0.235981	0	0.230099	0.380276
XLOC_096030|ENSSSCG00000002292	3:62064530-63002843	0.676526	0	1.0295	0	0	0	0.515681	0.520596	0	0.187997	0.171159	0.0480503
XLOC_096033|ENSSSCG00000002292	3:62064530-63002843	1.85212	0.940022	2.19564	0	1.46101	0.97333	1.16573	4.17044	0.79515	1.2352	2.94862	4.40576
XLOC_101163|ENSSSCG00000025933	3:62064530-63002843	0.551294	0.438543	0.198961	0.386761	0.269671	0.456725	0.837355	0.687724	0.284033	0.172904	0.139368	0.175749
XLOC_101164|ENSSSCG00000025933	3:62064530-63002843	0.827215	0.525006	0.721162	0.903879	0.361527	0.936773	0.572924	0.725015	0.188885	0.535987	0.531787	0.62581
XLOC_101179|ENSSSCG00000025933	3:62064530-63002843	0	0.360888	0	0.243166	0	0.820202	0.579162	0.528563	0.157444	0.495759	0.307855	0.316827
XLOC_101185|ENSSSCG00000025933	3:62064530-63002843	0.741151	0.685208	0.12714	0.265884	0.764701	0.60393	0.955987	0.762088	0.205029	0.432047	0.200975	0.496873
XLOC_101187|ENSSSCG00000025933	3:62064530-63002843	0	0.256902	0	1.40698	0	0.533602	0.489358	0.504758	0.806698	0.77871	0.454267	0.265162
XLOC_101196|ENSSSCG00000025933	3:62064530-63002843	0.50659	0.755085	0.303673	0.558273	0.649462	0.471954	0.673786	0.8722	0.195803	0.210644	0.511675	0.21539
XLOC_101199|ENSSSCG00000025933	3:62064530-63002843	0	0.15842	0	0.21364	0	0.55382	0.711303	0.921018	0.200371	0.327848	0.754595	0.501174
XLOC_101204|ENSSSCG00000025933	3:62064530-63002843	1.1327	0.56587	0.194159	0.730243	0.648641	0.588892	0.540354	0.627082	0.102387	0.576984	0.573048	0.421127
XLOC_101205|ENSSSCG00000025933	3:62064530-63002843	0.515282	0.66558	0.622344	0.0752966	0.233715	0.309614	0.265465	0	0.479005	0.60338	0	1.08015
XLOC_101225|ENSSSCG00000025933	3:62064530-63002843	2.17287	2.52333	2.94774	1.53996	0.491075	4.90103	4.64351	3.60593	3.98613	2.4643	2.96959	3.48529
XLOC_101497|ENSSSCG00000006618	3:69176445-72016881	0	0	0	0	2.55039	0	0	0	14.017	0.787184	4.01656	0
XLOC_101515|ENSSSCG00000026754	3:69176445-72016881	0.978541	1.9942	0.587991	0.245583	0.396977	0	2.53082	0.470181	0.627867	0	0.879501	0
XLOC_103761|-	3:137749398-137761764	0.130175	0.524079	0.820343	0.901527	2.21278	1.63197	0.0603342	0.32673	2.38982	0.791709	2.58295	1.42442
XLOC_107485|ENSSSCG00000006711	4:109961124-111341461	1.61472	0	0	5.28299	11.3353	0	1.64346	1.82095	0	1.6564	0	0
XLOC_107817|ENSSSCG00000029139	4:116850867-118897331	0.99422	0	0.849307	0	0.515085	0	0.695705	0.680147	0.115279	0.09261	1.08529	0.712468
XLOC_112230|ENSSSCG00000006714	4:109961124-111341461	1.2676	0.696565	0.555313	0.349522	0.74075	0.242885	2.40404	0.551819	0	0.116367	1.23239	0.962032
XLOC_114288|ENSSSCG00000013239	5:16496787-18809289	0.213147	0.640729	0	1.26181	1.67905	0.886492	0.39643	0.403597	6.17981	0.839484	1.25675	1.0879
XLOC_115042|ENSSSCG00000013371	5:35184977-37330156	13.4979	2.14907	0	0	1.64715	0	0	1.01505	6.88762	2.96943	1.27788	0
XLOC_115869|ENSSSCG00000010468	5:65023650-67417083	3.13755	1.63341	0.751704	3.13666	2.48651	3.00868	2.66352	3.04711	0.842261	2.19572	1.50585	7.42204
XLOC_115891|ENSSSCG00000022424	5:65023650-67417083	2.02341	1.22835	0.770211	0.485189	1.28567	0.724304	1.11734	0.615096	1.13681	1.08458	1.19456	0.896853
XLOC_115903|ENSSSCG00000022424	5:65023650-67417083	1.2733	2.0984	1.33346	1.28005	0.508702	0.844684	1.50922	0.776219	0	0.336969	1.88614	0
XLOC_116070|ENSSSCG00000030952	5:69219129-71085794	1.26435	0	0.27688	0	0.738941	0	0.545054	0.550091	0.149979	0	0.440177	0.479505
XLOC_118070|-	5:7735708-7736089	1.49931	0	0.60134	0	0	0	1.88242	2.88639	0	0	0.644514	0.527216
XLOC_120010|ENSSSCG00000000692	5:65023650-67417083	1.42762	1.02602	1.14539	0.823287	0.32818	0.288458	0.650219	1.75677	0	0.625251	0.344923	1.21371
XLOC_121660|-	5:110995853-110999935	0.30992	0.62749	1.25598	1.12674	3.48377	1.53857	0.253294	0.516768	2.93108	1.38722	3.28637	1.71999
XLOC_123750|ENSSSCG00000021531	6:50024351-51271581	1.90827	2.26651	4.15704	3.63572	7.17249	4.67516	1.29724	2.1675	13.6943	4.65641	10.1849	4.91923
XLOC_124908|ENSSSCG00000013389	6:71448015-74041769	1.07836	0.90235	0.108688	0.813391	0.588247	0.469562	0.511981	0.515568	0.466864	0.181757	0.343897	0.469513
XLOC_126120|ENSSSCG00000015175	6:96343773-99579587	3.20887	7.74804	3.18427	0	3.37624	2.28787	2.49606	1.56042	2.1073	1.04632	0.653362	5.97935
XLOC_129154|-	6:38442157-38444818	0.0699437	0.156642	0.94971	0.511	0.733617	1.08899	0.316678	0.166657	1.98021	0.623216	1.60781	0.825847
XLOC_129973|ENSSSCG00000003140	6:49829402-49832126	0.195244	0.5769	2.18106	1.70075	2.42083	2.42416	0.218338	0.429658	3.13214	2.50611	2.53206	3.84694
XLOC_130246|ENSSSCG00000028070,ENSSSCG00000029231	6:53299097-53375917	1.05352	0.462491	1.5754	0.426099	0.543103	0.131934	4.7e-05	0.238532	0.684012	0.727545	0.00105539	0.129441
XLOC_132468|ENSSSCG00000026458	6:96343773-99579587	0.105649	1.26212	0	0.735744	1.68097	0.656485	0.892807	0.500199	0	0.316756	0.266655	0.873035
XLOC_136817|ENSSSCG00000029860	7:57292211-58485006	2.53161	0.990033	0	0.390407	0.624718	0.821447	1.10329	1.12232	0	0.197134	0	0
XLOC_136827|ENSSSCG00000004049	7:57292211-58485006	0.297698	1.86491	0.986496	1.27282	1.19839	1.32013	0.395763	0.497747	0.747722	0.753663	0.326417	1.94619
XLOC_138433|-	7:105433042-105433479	0	0.190228	0	0.376713	0	1.19382	1.06976	0.906338	0	0	0.969322	2.15512
XLOC_139019|ENSSSCG00000030008	7:120780128-121260967	8.13371	0.306482	7.24899	0.906008	5.79216	0.314396	3.70146	0.721058	3.84719	0.907388	2.15089	0.78264
XLOC_140575|ENSSSCG00000001229	7:24626856-24751929	3.43554	1.05971	9.44974	1.02961	6.00448	1.09763	0.322244	0.665253	16.4908	1.02097	14.5279	1.76566
XLOC_141765|ENSSSCG00000013476	7:53390552-53785364	5.82829	3.02547	1.25408	0.966591	2.30275	0.518728	6.80691	0.471549	1.27241	0	1.18355	0
XLOC_142009|ENSSSCG00000029139	7:57292211-58485006	0.868235	0.328158	1.17599	0.872686	1.91962	1.13612	0.823573	0.623143	1.23309	0.766867	1.80441	1.13342
XLOC_142564|ENSSSCG00000013239	7:80093065-80718479	0.136295	1.09193	0.739204	0.685759	1.20701	0.923893	0.194863	0.19529	1.36749	0.621509	0.725979	0.7842
XLOC_144048|ENSSSCG00000027806	7:120780128-121260967	0.478607	0.719253	0.352985	0.676561	0	0.699462	0.213013	0.22904	0.504373	0.584793	0	0.804427
XLOC_151665|ENSSSCG00000013389	8:75992684-76886155	1.45707	1.50503	2.89405	0.966594	0.767589	2.59363	8.62209	0.471552	6.36205	0	4.14243	0.989525
XLOC_154143|ENSSSCG00000021819	9:6260938-8362269	0.218734	1.24494	0.390461	1.08961	1.13417	1.01563	0.463361	0.206705	0.677241	0.494243	0.511895	1.41667
XLOC_161443|ENSSSCG00000023714	9:50385298-51383154	6.48578	2.02375	2.31581	5.80062	1.02297	0.706068	6.03837	1.26991	0.855573	0.635621	0.802066	2.62683
XLOC_161444|ENSSSCG00000023714	9:50385298-51383154	4.6619	9.10108	3.702	2.57772	5.72175	2.22143	2.89934	3.02149	0.67903	0.510137	2.53111	2.63501
XLOC_161448|ENSSSCG00000023714	9:50385298-51383154	7.39459	0.972148	2.19606	3.67344	2.90012	5.98946	9.44073	4.5492	0	0	6.88826	2.78612
XLOC_166097|ENSSSCG00000023920	X:46560798-49833614	3.46434	2.13273	0.415396	0.347234	0.559551	0	0	0.670694	0.463714	0.686527	0	1.06708
XLOC_168959|ENSSSCG00000004511	X:8089572-10717139	0.275141	0.786793	0.504756	0.140669	0	0.0970201	0.793786	0.442233	0.179385	0.0476213	0.529265	0.1487
