# Supplementary material for: Genome-wide analysis of long noncoding RNA profiling in PRRSV-infected PAM cells by RNA sequencing
Source: Sci Rep. 2017 Jul 10;7:4952. doi: 10.1038/s41598-017-05279-z (PMC5504012; doi:10.1038/s41598-017-05279-z)
Supplement: Supplementary file 4 — Supplementary Table S3 [file 41598_2017_5279_MOESM4_ESM.xls]

## Sheet: Sheet1
TCONS_00000376_ENSSSCT00000024088
TCONS_00000993_ENSSSCT00000004983
TCONS_00001981_ENSSSCT00000032470
TCONS_00003401_ENSSSCT00000026441
TCONS_00004493_ENSSSCT00000015359
TCONS_00005877_ENSSSCT00000005573
TCONS_00006296_ENSSSCT00000033079
TCONS_00007308_ENSSSCT00000030455
TCONS_00007743_ENSSSCT00000032470
TCONS_00009333_ENSSSCT00000003559
TCONS_00010542_ENSSSCT00000026682
TCONS_00011654_ENSSSCT00000028219
TCONS_00013064_ENSSSCT00000002147
TCONS_00014358_ENSSSCT00000035353
TCONS_00015649_ENSSSCT00000017534
TCONS_00016036_ENSSSCT00000005658
TCONS_00016194_ENSSSCT00000014625
TCONS_00018712_ENSSSCT00000003559
TCONS_00019998_ENSSSCT00000022639
TCONS_00021173_ENSSSCT00000025899
TCONS_00021798_ENSSSCT00000031284
TCONS_00024100_ENSSSCT00000032028
TCONS_00024115_ENSSSCT00000032028
TCONS_00024904_ENSSSCT00000012105
TCONS_00026823_ENSSSCT00000034177
TCONS_00027114_ENSSSCT00000002147
TCONS_00027121_ENSSSCT00000002147
TCONS_00030356_ENSSSCT00000000811
TCONS_00031249_ENSSSCT00000030213
TCONS_00033695_ENSSSCT00000018701
TCONS_00033907_ENSSSCT00000010725
TCONS_00035456_ENSSSCT00000035901
TCONS_00035592_ENSSSCT00000026414
TCONS_00035864_ENSSSCT00000019284
TCONS_00035875_ENSSSCT00000002247
TCONS_00036573_ENSSSCT00000015361
TCONS_00036626_ENSSSCT00000035676
TCONS_00036978_ENSSSCT00000023810
TCONS_00037510_ENSSSCT00000002247
TCONS_00037526_ENSSSCT00000002247
TCONS_00037708_ENSSSCT00000019609
TCONS_00039245_ENSSSCT00000005523
TCONS_00039259_ENSSSCT00000018835
TCONS_00039262_ENSSSCT00000018835
TCONS_00039735_ENSSSCT00000027193
TCONS_00039950_ENSSSCT00000014625
TCONS_00040472_ENSSSCT00000035901
TCONS_00040673_ENSSSCT00000035901
TCONS_00040952_ENSSSCT00000026275
TCONS_00041206_ENSSSCT00000028219
TCONS_00041666_ENSSSCT00000012593
TCONS_00042124_ENSSSCT00000005928
TCONS_00042192_ENSSSCT00000011281
TCONS_00042365_ENSSSCT00000026414
TCONS_00042371_ENSSSCT00000026414
TCONS_00042381_ENSSSCT00000026414
TCONS_00042388_ENSSSCT00000026414
TCONS_00042725_ENSSSCT00000019641
TCONS_00042904_ENSSSCT00000019437
TCONS_00044175_ENSSSCT00000014625
TCONS_00044453_ENSSSCT00000024673
TCONS_00044651_ENSSSCT00000028219
TCONS_00046462_ENSSSCT00000014459
TCONS_00047439_ENSSSCT00000028898
TCONS_00047794_ENSSSCT00000010661
TCONS_00048253_ENSSSCT00000009234
TCONS_00050627_ENSSSCT00000032231
TCONS_00050637_ENSSSCT00000032231
TCONS_00050791_ENSSSCT00000032499
TCONS_00050795_ENSSSCT00000032499
TCONS_00050979_ENSSSCT00000026140
TCONS_00051752_ENSSSCT00000014625
TCONS_00052150_ENSSSCT00000035901
TCONS_00052343_ENSSSCT00000029786
TCONS_00052356_ENSSSCT00000029786
TCONS_00054302_ENSSSCT00000026447
TCONS_00057077_ENSSSCT00000035734
TCONS_00057318_ENSSSCT00000015359
TCONS_00057939_ENSSSCT00000032231
TCONS_00059838_ENSSSCT00000029087
TCONS_00060206_ENSSSCT00000007362
TCONS_00060630_ENSSSCT00000029430
TCONS_00062645_ENSSSCT00000031943
TCONS_00063206_ENSSSCT00000023910
TCONS_00063315_ENSSSCT00000032552
TCONS_00066779_ENSSSCT00000010989
TCONS_00067585_ENSSSCT00000029786
TCONS_00068955_ENSSSCT00000032228
TCONS_00070799_ENSSSCT00000011785
TCONS_00071618_ENSSSCT00000017114
TCONS_00071823_ENSSSCT00000019437
TCONS_00072652_ENSSSCT00000023215
TCONS_00073759_ENSSSCT00000032470
TCONS_00074023_ENSSSCT00000024741
TCONS_00074044_ENSSSCT00000029314
TCONS_00075203_ENSSSCT00000030575
TCONS_00075700_ENSSSCT00000027810
TCONS_00076690_ENSSSCT00000016768
TCONS_00077670_ENSSSCT00000031322
TCONS_00078941_ENSSSCT00000030455
TCONS_00085938_ENSSSCT00000001855
TCONS_00087683_ENSSSCT00000031453
TCONS_00088993_ENSSSCT00000002147
TCONS_00089063_ENSSSCT00000014625
TCONS_00089155_ENSSSCT00000014625
TCONS_00089432_ENSSSCT00000022328
TCONS_00089772_ENSSSCT00000018522
TCONS_00093890_ENSSSCT00000030308
TCONS_00093987_ENSSSCT00000028517
TCONS_00095562_ENSSSCT00000014721
TCONS_00096910_ENSSSCT00000028517
TCONS_00097972_ENSSSCT00000028517
TCONS_00099137_ENSSSCT00000028219
TCONS_00099683_ENSSSCT00000002147
TCONS_00100025_ENSSSCT00000035901
TCONS_00100080_ENSSSCT00000014625
TCONS_00100723_ENSSSCT00000032231
TCONS_00100753_ENSSSCT00000032231
TCONS_00100772_ENSSSCT00000032231
TCONS_00100795_ENSSSCT00000032231
TCONS_00100807_ENSSSCT00000028219
TCONS_00101244_ENSSSCT00000030308
TCONS_00101738_ENSSSCT00000029087
TCONS_00102322_ENSSSCT00000032470
TCONS_00103205_ENSSSCT00000026414
TCONS_00103253_ENSSSCT00000026414
TCONS_00103556_ENSSSCT00000004113
TCONS_00104015_ENSSSCT00000032470
TCONS_00104098_ENSSSCT00000032470
TCONS_00104100_ENSSSCT00000032470
TCONS_00104767_ENSSSCT00000032231
TCONS_00104981_ENSSSCT00000014625
TCONS_00106226_ENSSSCT00000010721
TCONS_00106230_ENSSSCT00000010721
TCONS_00107901_ENSSSCT00000016768
TCONS_00109082_ENSSSCT00000035901
TCONS_00110010_ENSSSCT00000014625
TCONS_00111317_ENSSSCT00000032231
TCONS_00111697_ENSSSCT00000002326
TCONS_00112028_ENSSSCT00000015361
TCONS_00112142_ENSSSCT00000023810
TCONS_00112615_ENSSSCT00000032470
TCONS_00112741_ENSSSCT00000023234
TCONS_00114174_ENSSSCT00000035772
TCONS_00114428_ENSSSCT00000014091
TCONS_00115292_ENSSSCT00000032231
TCONS_00115742_ENSSSCT00000006689
TCONS_00116339_ENSSSCT00000000405
TCONS_00117861_ENSSSCT00000030630
TCONS_00117898_ENSSSCT00000030630
TCONS_00118293_ENSSSCT00000023350
TCONS_00118449_ENSSSCT00000007735
TCONS_00119597_ENSSSCT00000016768
TCONS_00122931_ENSSSCT00000036531
TCONS_00123194_ENSSSCT00000027442
TCONS_00123265_ENSSSCT00000008622
TCONS_00123268_ENSSSCT00000008622
TCONS_00125218_ENSSSCT00000023082
TCONS_00126226_ENSSSCT00000029087
TCONS_00127877_ENSSSCT00000027102
TCONS_00129992_ENSSSCT00000030850
TCONS_00131964_ENSSSCT00000030630
TCONS_00131968_ENSSSCT00000030630
TCONS_00131976_ENSSSCT00000030630
TCONS_00131981_ENSSSCT00000030630
TCONS_00131985_ENSSSCT00000030630
TCONS_00133307_ENSSSCT00000019437
TCONS_00133861_ENSSSCT00000002326
TCONS_00135098_ENSSSCT00000022595
TCONS_00137736_ENSSSCT00000014625
TCONS_00137995_ENSSSCT00000014459
TCONS_00138807_ENSSSCT00000014625
TCONS_00138812_ENSSSCT00000014625
TCONS_00138856_ENSSSCT00000014625
TCONS_00140200_ENSSSCT00000008982
TCONS_00140507_ENSSSCT00000032470
TCONS_00140721_ENSSSCT00000014176
TCONS_00141204_ENSSSCT00000024244
TCONS_00142498_ENSSSCT00000014625
TCONS_00142610_ENSSSCT00000014625
TCONS_00142617_ENSSSCT00000025899
TCONS_00143940_ENSSSCT00000028219
TCONS_00144198_ENSSSCT00000022338
TCONS_00145478_ENSSSCT00000022639
TCONS_00146472_ENSSSCT00000028015
TCONS_00146564_ENSSSCT00000032231
TCONS_00147113_ENSSSCT00000023584
TCONS_00151182_ENSSSCT00000028517
TCONS_00151751_ENSSSCT00000022297
TCONS_00152639_ENSSSCT00000022820
TCONS_00153157_ENSSSCT00000032470
TCONS_00153391_ENSSSCT00000003093
TCONS_00153851_ENSSSCT00000000119
TCONS_00154373_ENSSSCT00000025353
TCONS_00154522_ENSSSCT00000000245
TCONS_00156906_ENSSSCT00000016541
TCONS_00157028_ENSSSCT00000022853
TCONS_00158305_ENSSSCT00000015361
TCONS_00158549_ENSSSCT00000023910
TCONS_00159716_ENSSSCT00000000791
TCONS_00159737_ENSSSCT00000003127
TCONS_00160343_ENSSSCT00000011034
TCONS_00160545_ENSSSCT00000023810
TCONS_00161086_ENSSSCT00000004084
TCONS_00161676_ENSSSCT00000036091
TCONS_00162091_ENSSSCT00000019437
TCONS_00162102_ENSSSCT00000019437
TCONS_00162138_ENSSSCT00000019437
TCONS_00162341_ENSSSCT00000015323
TCONS_00162899_ENSSSCT00000032515
TCONS_00163391_ENSSSCT00000032147
TCONS_00163817_ENSSSCT00000000405
TCONS_00164044_ENSSSCT00000015400
TCONS_00164755_ENSSSCT00000028063
TCONS_00165039_ENSSSCT00000023810
TCONS_00166092_ENSSSCT00000000791
TCONS_00166125_ENSSSCT00000016768
TCONS_00166981_ENSSSCT00000025353
TCONS_00167293_ENSSSCT00000010803
TCONS_00168117_ENSSSCT00000014459
TCONS_00168639_ENSSSCT00000001683
TCONS_00168957_ENSSSCT00000032231
TCONS_00169006_ENSSSCT00000009570
TCONS_00169709_ENSSSCT00000022924
TCONS_00170131_ENSSSCT00000023810
TCONS_00170348_ENSSSCT00000035901
TCONS_00170405_ENSSSCT00000035901
TCONS_00171483_ENSSSCT00000023473
TCONS_00171509_ENSSSCT00000008593
TCONS_00172111_ENSSSCT00000028704
TCONS_00172220_ENSSSCT00000027232
TCONS_00172253_ENSSSCT00000028219
TCONS_00172260_ENSSSCT00000028219
TCONS_00172872_ENSSSCT00000026414
TCONS_00174024_ENSSSCT00000017248
TCONS_00174655_ENSSSCT00000000431
TCONS_00175102_ENSSSCT00000035901
TCONS_00176149_ENSSSCT00000025353
TCONS_00176619_ENSSSCT00000030122
TCONS_00177779_ENSSSCT00000026414
TCONS_00179051_ENSSSCT00000003978
TCONS_00179287_ENSSSCT00000016541
TCONS_00179596_ENSSSCT00000004983
TCONS_00180554_ENSSSCT00000004983
TCONS_00181200_ENSSSCT00000030955
TCONS_00181217_ENSSSCT00000035676
TCONS_00181788_ENSSSCT00000023002
TCONS_00182705_ENSSSCT00000028219
TCONS_00182712_ENSSSCT00000028219
TCONS_00183164_ENSSSCT00000017176
TCONS_00184333_ENSSSCT00000002038
TCONS_00185535_ENSSSCT00000022899
TCONS_00185694_ENSSSCT00000025092
TCONS_00185700_ENSSSCT00000025092
TCONS_00185846_ENSSSCT00000028517
TCONS_00186702_ENSSSCT00000036006
TCONS_00188909_ENSSSCT00000024999
TCONS_00188920_ENSSSCT00000024999
TCONS_00188947_ENSSSCT00000024999
TCONS_00189617_ENSSSCT00000009501
TCONS_00189884_ENSSSCT00000011420
TCONS_00190998_ENSSSCT00000027153
TCONS_00193352_ENSSSCT00000015359
TCONS_00194393_ENSSSCT00000019437
TCONS_00194519_ENSSSCT00000002147
TCONS_00194640_ENSSSCT00000025505
TCONS_00195031_ENSSSCT00000012990
TCONS_00195081_ENSSSCT00000025899
TCONS_00195094_ENSSSCT00000025899
TCONS_00195314_ENSSSCT00000028424
TCONS_00196496_ENSSSCT00000015361
TCONS_00196497_ENSSSCT00000015361
TCONS_00196507_ENSSSCT00000015361
TCONS_00196542_ENSSSCT00000035901
TCONS_00198194_ENSSSCT00000006989
TCONS_00199524_ENSSSCT00000035901
TCONS_00200185_ENSSSCT00000004983
TCONS_00200462_ENSSSCT00000004983
TCONS_00201608_ENSSSCT00000030831
TCONS_00202285_ENSSSCT00000026414
TCONS_00202783_ENSSSCT00000011840
TCONS_00202788_ENSSSCT00000018748
TCONS_00204308_ENSSSCT00000009565
TCONS_00204958_ENSSSCT00000010803
TCONS_00206678_ENSSSCT00000029694
TCONS_00207580_ENSSSCT00000011446
TCONS_00208120_ENSSSCT00000012953
TCONS_00209633_ENSSSCT00000022820
TCONS_00210343_ENSSSCT00000035901
TCONS_00210444_ENSSSCT00000015359
TCONS_00210445_ENSSSCT00000015359
TCONS_00213119_ENSSSCT00000025899
TCONS_00213666_ENSSSCT00000015140
TCONS_00215821_ENSSSCT00000013272
TCONS_00217335_ENSSSCT00000024741
TCONS_00225499_ENSSSCT00000018821
