# Supplementary material for: Genome-wide analysis of long noncoding RNA profiling in PRRSV-infected PAM cells by RNA sequencing
Source: Sci Rep. 2017 Jul 10;7:4952. doi: 10.1038/s41598-017-05279-z (PMC5504012; doi:10.1038/s41598-017-05279-z)
Supplement: Supplementary file 5 — Supplementary Table S4 [file 41598_2017_5279_MOESM5_ESM.xls]

## Sheet: Supplementary Table S6
lncRNA ID	chr	strand	start	end	braketing gene	up/down stream
TCONS_00200815	9	+	4581	5211	ENSSSCT00000000008_dup16	DOWNSTREAM_2K
TCONS_00200849	9	+	288956	289471	ENSSSCT00000000008_dup16	DOWNSTREAM_2K
TCONS_00200813	9	+	12	1565	ENSSSCT00000000008_dup16	DOWNSTREAM_2K
TCONS_00200863	9	+	430188	430648	ENSSSCT00000000008_dup16	DOWNSTREAM_2K
TCONS_00200847	9	+	285350	286846	ENSSSCT00000000008_dup16	DOWNSTREAM_2K
TCONS_00200885	9	+	973232	973932	ENSSSCT00000000008_dup16	DOWNSTREAM_2K
TCONS_00200816	9	+	5666	6180	ENSSSCT00000000008_dup16	DOWNSTREAM_2K
TCONS_00200862	9	+	428969	429681	ENSSSCT00000000008_dup16	DOWNSTREAM_2K
TCONS_00200848	9	+	287002	287419	ENSSSCT00000000008_dup16	DOWNSTREAM_2K
TCONS_00201061	9	+	2614559	2615285	ENSSSCT00000000008_dup16	DOWNSTREAM_2K
TCONS_00200846	9	+	284018	285058	ENSSSCT00000000008_dup16	DOWNSTREAM_2K
TCONS_00200814	9	+	2473	3809	ENSSSCT00000000008_dup16	DOWNSTREAM_2K
TCONS_00200851	9	+	292425	292733	ENSSSCT00000000008_dup16	DOWNSTREAM_2K
TCONS_00201055	9	+	23495062350795	23498862351300	ENSSSCT00000000008_dup16	DOWNSTREAM_2K
TCONS_00200826	9	+	123812	124168	ENSSSCT00000000008_dup16	DOWNSTREAM_2K
TCONS_00200864	9	+	431147	431600	ENSSSCT00000000008_dup16	DOWNSTREAM_2K
TCONS_00201062	9	+	2616192	2616625	ENSSSCT00000000008_dup16	DOWNSTREAM_2K
TCONS_00200842	9	+	273402	273867	ENSSSCT00000000008_dup16	DOWNSTREAM_2K
TCONS_00200861	9	+	427557	428220	ENSSSCT00000000008_dup16	DOWNSTREAM_2K
TCONS_00200850	9	+	289848	290271	ENSSSCT00000000008_dup16	DOWNSTREAM_2K
TCONS_00201060	9	+	2613012	2614444	ENSSSCT00000000008_dup16	DOWNSTREAM_2K
TCONS_00200884	9	+	962214	962874	ENSSSCT00000000008_dup16	DOWNSTREAM_2K
TCONS_00149010	5	+	18917001	18917460	ENSSSCT00000000041_dup240	DOWNSTREAM_2K
TCONS_00064435	14	-	6952895	6954986	ENSSSCT00000000041_dup295	UPSTREAM_2K
TCONS_00060264	14	+	60234570	60236311	ENSSSCT00000000053_dup112	DOWNSTREAM_2K
TCONS_00163868	6	+	81683552	81684087	ENSSSCT00000000053_dup25	UPSTREAM_2K
TCONS_00195838	8	-	12409939	12411226	ENSSSCT00000000053_dup88	DOWNSTREAM_2K
TCONS_00152581	5	+	9.32211e+15	9.32213e+15	ENSSSCT00000000262_dup55	UPSTREAM_2K
TCONS_00152580	5	+	93219203	93222180	ENSSSCT00000000262_dup55	UPSTREAM_2K
TCONS_00149001	5	+	18821873	18823223	ENSSSCT00000000275_dup1	UPSTREAM_2K
TCONS_00199876	8	-	120635756	120636122	ENSSSCT00000000287_dup133	DOWNSTREAM_2K
TCONS_00154719	5	-	19023725	19024230	ENSSSCT00000000291_dup1	UPSTREAM_2K
TCONS_00154718	5	-	1.90225e+23	1.90226e+23	ENSSSCT00000000291_dup1	UPSTREAM_2K
TCONS_00149147	5	+	2.05765e+15	2.05781e+15	ENSSSCT00000000386_dup7	UPSTREAM_2K
TCONS_00139623	4	+	100753739	100754523	ENSSSCT00000000405_dup152	UPSTREAM_2K
TCONS_00134280	3	-	117193478	117194498	ENSSSCT00000000405_dup173	UPSTREAM_2K
TCONS_00075768	15	+	121928781	121929582	ENSSSCT00000000431_dup240	DOWNSTREAM_2K
TCONS_00048005	13	+	149171678	149172769	ENSSSCT00000000472_dup51	UPSTREAM_2K
TCONS_00048006	13	+	149173024	149173902	ENSSSCT00000000472_dup51	UPSTREAM_2K
TCONS_00048004	13	+	1.49169e+17	1.49169e+17	ENSSSCT00000000472_dup51	UPSTREAM_2K
TCONS_00049450	13	+	207954595	207956009	ENSSSCT00000000565_dup78	DOWNSTREAM_2K
TCONS_00224265	X	-	66006759	66007257	ENSSSCT00000000578_dup153	DOWNSTREAM_2K
TCONS_00075775	15	+	122278858	122279419	ENSSSCT00000000578_dup99	UPSTREAM_2K
TCONS_00039643	12	-	24807478	24807879	ENSSSCT00000000586_dup192	DOWNSTREAM_2K
TCONS_00062999	14	+	124232709	124233743	ENSSSCT00000000595_dup42	UPSTREAM_2K
TCONS_00062998	14	+	124228901	124232641	ENSSSCT00000000595_dup42	UPSTREAM_2K
TCONS_00045432	13	+	59551713	59553263	ENSSSCT00000000627_dup65	UPSTREAM_2K
TCONS_00156369	5	-	63684634	63688093	ENSSSCT00000000669_dup1	DOWNSTREAM_2K
TCONS_00210825	9	-	48396872	48397218	ENSSSCT00000000772_dup4	UPSTREAM_2K
TCONS_00088576	16	-	35128872	35129251	ENSSSCT00000000772_dup72	DOWNSTREAM_2K
TCONS_00088577	16	-	35129326	35129752	ENSSSCT00000000772_dup72	DOWNSTREAM_2K
TCONS_00049557	13	+	210685053	210686033	ENSSSCT00000000811_dup61	UPSTREAM_2K
TCONS_00052427	13	-	58495610	58497112	ENSSSCT00000000813_dup44	DOWNSTREAM_2K
TCONS_00014141	1	-	1.45581e+17	1.45582e+17	ENSSSCT00000000817_dup165	DOWNSTREAM_2K
TCONS_00139391	4	+	97861804	97862306	ENSSSCT00000000817_dup42	UPSTREAM_2K
TCONS_00157274	5	-	74508841	74510138	ENSSSCT00000000849_dup25	UPSTREAM_2K
TCONS_00157625	5	-	81593891	81595768	ENSSSCT00000000889_dup1	DOWNSTREAM_2K
TCONS_00157775	5	-	83184948	83186475	ENSSSCT00000000910_dup1	DOWNSTREAM_2K
TCONS_00158315	5	-	97595618	97596122	ENSSSCT00000001006_dup1	UPSTREAM_2K
TCONS_00207650	9	+	144124474	144125293	ENSSSCT00000001011_dup1	UPSTREAM_2K
TCONS_00152828	5	+	99071335	99071620	ENSSSCT00000001011_dup4	UPSTREAM_2K
TCONS_00210903	9	-	49499229	49499859	ENSSSCT00000001120_dup66	DOWNSTREAM_2K
TCONS_00183211	7	-	12895795	12901506	ENSSSCT00000001160_dup1	DOWNSTREAM_2K
TCONS_00188853	7	-	127932509	127933122	ENSSSCT00000001168_dup24	DOWNSTREAM_2K
TCONS_00177507	7	+	35472406	35472846	ENSSSCT00000001707_dup1	UPSTREAM_2K
TCONS_00053079	13	-	77012233	77013716	ENSSSCT00000001797_dup188	UPSTREAM_2K
TCONS_00132733	3	-	75798452	75798693	ENSSSCT00000001846_dup128	DOWNSTREAM_2K
TCONS_00176284	7	+	12692676	12692920	ENSSSCT00000001903_dup40	DOWNSTREAM_2K
TCONS_00176283	7	+	12692103	12692357	ENSSSCT00000001903_dup40	DOWNSTREAM_2K
TCONS_00097740	17	-	55410840	55411314	ENSSSCT00000001908_dup17	UPSTREAM_2K
TCONS_00001222	1	+	34761511	34763020	ENSSSCT00000001917_dup81	DOWNSTREAM_2K
TCONS_00126067	3	+	77568466	77569293	ENSSSCT00000001920_dup213	DOWNSTREAM_2K
TCONS_00186225	7	-	62690272	62691066	ENSSSCT00000002100_dup2	DOWNSTREAM_2K
TCONS_00179532	7	+	64425599	64428039	ENSSSCT00000002147_dup89	UPSTREAM_2K
TCONS_00186380	7	-	69416302	69417077	ENSSSCT00000002184_dup1	UPSTREAM_2K
TCONS_00085669	16	+	43099046	43100002	ENSSSCT00000002221_dup66	UPSTREAM_2K
TCONS_00009902	1	-	3229955	3230259	ENSSSCT00000002326_dup571	UPSTREAM_2K
TCONS_00009966	1	-	6501590	6501863	ENSSSCT00000002326_dup571	UPSTREAM_2K
TCONS_00009972	1	-	6514169	6514408	ENSSSCT00000002326_dup571	UPSTREAM_2K
TCONS_00009955	1	-	6374753	6375415	ENSSSCT00000002326_dup571	UPSTREAM_2K
TCONS_00009871	1	-	1621533	1623092	ENSSSCT00000002326_dup571	UPSTREAM_2K
TCONS_00009953	1	-	6368188	6369661	ENSSSCT00000002326_dup571	UPSTREAM_2K
TCONS_00009974	1	-	6564904	6565212	ENSSSCT00000002326_dup571	UPSTREAM_2K
TCONS_00009869	1	-	16173021621739	16176681623092	ENSSSCT00000002326_dup571	UPSTREAM_2K
TCONS_00009968	1	-	6507114	6507379	ENSSSCT00000002326_dup571	UPSTREAM_2K
TCONS_00009809	1	-	224392	225413	ENSSSCT00000002326_dup571	UPSTREAM_2K
TCONS_00009958	1	-	6377221	6377784	ENSSSCT00000002326_dup571	UPSTREAM_2K
TCONS_00009971	1	-	6511680	6512042	ENSSSCT00000002326_dup571	UPSTREAM_2K
TCONS_00009956	1	-	6375671	6376527	ENSSSCT00000002326_dup571	UPSTREAM_2K
TCONS_00009970	1	-	6510721	6511060	ENSSSCT00000002326_dup571	UPSTREAM_2K
TCONS_00009965	1	-	6500045	6500404	ENSSSCT00000002326_dup571	UPSTREAM_2K
TCONS_00009960	1	-	6381772	6382201	ENSSSCT00000002326_dup571	UPSTREAM_2K
TCONS_00009952	1	-	6364854	6368092	ENSSSCT00000002326_dup571	UPSTREAM_2K
TCONS_00009870	1	-	1619463	1620304	ENSSSCT00000002326_dup571	UPSTREAM_2K
TCONS_00009959	1	-	6378003	6379681	ENSSSCT00000002326_dup571	UPSTREAM_2K
TCONS_00009957	1	-	6376764	6377105	ENSSSCT00000002326_dup571	UPSTREAM_2K
TCONS_00009967	1	-	6502947	6503406	ENSSSCT00000002326_dup571	UPSTREAM_2K
TCONS_00009903	1	-	3230420	3231258	ENSSSCT00000002326_dup571	UPSTREAM_2K
TCONS_00177844	7	+	39692486	39693324	ENSSSCT00000002384_dup44	DOWNSTREAM_2K
TCONS_00186851	7	-	87582567	87583250	ENSSSCT00000002508_dup1	DOWNSTREAM_2K
TCONS_00186963	7	-	91872899	91874295	ENSSSCT00000002524_dup1	DOWNSTREAM_2K
TCONS_00005409	1	+	183546532	183547445	ENSSSCT00000002557_dup114	DOWNSTREAM_2K
TCONS_00168889	6	-	40716959	40717908	ENSSSCT00000002618_dup49	DOWNSTREAM_2K
TCONS_00187721	7	-	103569775	103570864	ENSSSCT00000002630_dup1	DOWNSTREAM_2K
TCONS_00181000	7	+	104292142	104292712	ENSSSCT00000002650_dup1	UPSTREAM_2K
TCONS_00181124	7	+	105959189	105960467	ENSSSCT00000002656_dup1	UPSTREAM_2K
TCONS_00187897	7	-	106148615	106149504	ENSSSCT00000002660_dup13	DOWNSTREAM_2K
TCONS_00188528	7	-	120775954	120778025	ENSSSCT00000002722_dup33	DOWNSTREAM_2K
TCONS_00200340	8	-	131108525	131110716	ENSSSCT00000002774_dup12	UPSTREAM_2K
TCONS_00098647	17	-	69166540	69171878	ENSSSCT00000002808_dup2	UPSTREAM_2K
TCONS_00188986	7	-	129375882	129376399	ENSSSCT00000002809_dup1	UPSTREAM_2K
TCONS_00188987	7	-	129377588	129377868	ENSSSCT00000002809_dup1	UPSTREAM_2K
TCONS_00189010	7	-	129756356	129758202	ENSSSCT00000002815_dup1	UPSTREAM_2K
TCONS_00182294	7	+	131260536	131260839	ENSSSCT00000002844_dup1	DOWNSTREAM_2K
TCONS_00053078	13	-	76996514	76997640	ENSSSCT00000002989_dup157	UPSTREAM_2K
TCONS_00001852	1	+	57013244	57013642	ENSSSCT00000002989_dup397	DOWNSTREAM_2K
TCONS_00057688	14	+	8909892	8910132	ENSSSCT00000003074_dup128	UPSTREAM_2K
TCONS_00052419	13	-	58390946	58392003	ENSSSCT00000003074_dup296	DOWNSTREAM_2K
TCONS_00075205	15	+	113261581	113262561	ENSSSCT00000003093_dup242	DOWNSTREAM_2K
TCONS_00075204	15	+	113260809	113261316	ENSSSCT00000003093_dup242	DOWNSTREAM_2K
TCONS_00159303	6	+	17761610	17763306	ENSSSCT00000003108_dup1	UPSTREAM_2K
TCONS_00045439	13	+	59573023	59573665	ENSSSCT00000003118_dup33	UPSTREAM_2K
TCONS_00052535	13	-	59510095	59510657	ENSSSCT00000003118_dup83	DOWNSTREAM_2K
TCONS_00052534	13	-	59508518	59509427	ENSSSCT00000003118_dup83	DOWNSTREAM_2K
TCONS_00168757	6	-	38710832	38711963	ENSSSCT00000003168_dup1	UPSTREAM_2K
TCONS_00160320	6	+	38722226	38724044	ENSSSCT00000003169_dup2	DOWNSTREAM_2K
TCONS_00168871	6	-	40530672	40531266	ENSSSCT00000003210_dup1	UPSTREAM_2K
TCONS_00169104	6	-	42814548	42815039	ENSSSCT00000003282_dup1	UPSTREAM_2K
TCONS_00055151	13	-	149031689	149032734	ENSSSCT00000003332_dup207	UPSTREAM_2K
TCONS_00158055	5	-	92199803	92200420	ENSSSCT00000003379_dup22	UPSTREAM_2K
TCONS_00169461	6	-	46201986	46202984	ENSSSCT00000003396_dup2	DOWNSTREAM_2K
TCONS_00161025	6	+	46215107	46216226	ENSSSCT00000003398_dup1	DOWNSTREAM_2K
TCONS_00169477	6	-	46406391	46406908	ENSSSCT00000003404_dup1	UPSTREAM_2K
TCONS_00169543	6	-	47021455	47021904	ENSSSCT00000003416_dup1	DOWNSTREAM_2K
TCONS_00169544	6	-	47022050	47023022	ENSSSCT00000003416_dup1	DOWNSTREAM_2K
TCONS_00169673	6	-	48330429	48330683	ENSSSCT00000003450_dup1	UPSTREAM_2K
TCONS_00161405	6	+	49828835	49829303	ENSSSCT00000003482_dup1	UPSTREAM_2K
TCONS_00161415	6	+	49918415	49918951	ENSSSCT00000003504_dup1	UPSTREAM_2K
TCONS_00109506	2	+	66648743	66650485	ENSSSCT00000003555_dup9	UPSTREAM_2K
TCONS_00005211	1	+	178887232	178887949	ENSSSCT00000003641_dup57	DOWNSTREAM_2K
TCONS_00162439	6	+	57966934	57967926	ENSSSCT00000003701_dup2	UPSTREAM_2K
TCONS_00162452	6	+	58106168	58107259	ENSSSCT00000003709_dup1	UPSTREAM_2K
TCONS_00103779	18	-	16623272	16623929	ENSSSCT00000003750_dup48	DOWNSTREAM_2K
TCONS_00034312	12	+	12452014	12452431	ENSSSCT00000003805_dup168	DOWNSTREAM_2K
TCONS_00167629	6	-	9483600	9484033	ENSSSCT00000003811_dup127	DOWNSTREAM_2K
TCONS_00171450	6	-	69030791	69032881	ENSSSCT00000003841_dup1	UPSTREAM_2K
TCONS_00033260	11	-	87016947	87019414	ENSSSCT00000003894_dup49	UPSTREAM_2K
TCONS_00033261	11	-	87019577	87020271	ENSSSCT00000003894_dup49	UPSTREAM_2K
TCONS_00171966	6	-	77401847	77402578	ENSSSCT00000003949_dup2	UPSTREAM_2K
TCONS_00164060	6	+	83489002	83489739	ENSSSCT00000004015_dup2	DOWNSTREAM_2K
TCONS_00172650	6	-	88771387	88775683	ENSSSCT00000004063_dup75	DOWNSTREAM_2K
TCONS_00046018	13	+	76924374	76925053	ENSSSCT00000004103_dup10	DOWNSTREAM_2K
TCONS_00092599	17	+	41365980	41366598	ENSSSCT00000004113_dup46	UPSTREAM_2K
TCONS_00110443	2	+	74787365	74788629	ENSSSCT00000004130_dup68	DOWNSTREAM_2K
TCONS_00174025	6	-	124787378	124787979	ENSSSCT00000004165_dup2	DOWNSTREAM_2K
TCONS_00041138	12	-	47902194	47902720	ENSSSCT00000004183_dup15	DOWNSTREAM_2K
TCONS_00174213	6	-	128712926	128713468	ENSSSCT00000004186_dup1	DOWNSTREAM_2K
TCONS_00174212	6	-	128712112	128712785	ENSSSCT00000004186_dup1	DOWNSTREAM_2K
TCONS_00133003	3	-	81006731	81008769	ENSSSCT00000004196_dup90	DOWNSTREAM_2K
TCONS_00132677	3	-	74970186	74971258	ENSSSCT00000004218_dup26	UPSTREAM_2K
TCONS_00174832	6	-	141297493	141298235	ENSSSCT00000004239_dup1	UPSTREAM_2K
TCONS_00061507	14	+	84228296	84234801	ENSSSCT00000004254_dup66	DOWNSTREAM_2K
TCONS_00034958	12	+	24296481	24297309	ENSSSCT00000004345_dup69	DOWNSTREAM_2K
TCONS_00039582	12	-	24292916	24294434	ENSSSCT00000004345_dup69	DOWNSTREAM_2K
TCONS_00175463	6	-	1.54501e+17	1.54503e+17	ENSSSCT00000004352_dup2	UPSTREAM_2K
TCONS_00119298	2	-	103937716	103938169	ENSSSCT00000004481_dup46	UPSTREAM_2K
TCONS_00000389	1	+	11847976	11848659	ENSSSCT00000004493_dup2	UPSTREAM_2K
TCONS_00010290	1	-	15695595	15696485	ENSSSCT00000004505_dup1	UPSTREAM_2K
TCONS_00000663	1	+	18438547	18439350	ENSSSCT00000004538_dup1	UPSTREAM_2K
TCONS_00052522	13	-	59479382	59480604	ENSSSCT00000004556_dup67	DOWNSTREAM_2K
TCONS_00143476	4	-	37588727	37589420	ENSSSCT00000004557_dup269	DOWNSTREAM_2K
TCONS_00010613	1	-	23476055	23477398	ENSSSCT00000004560_dup1	DOWNSTREAM_2K
TCONS_00010622	1	-	23762085	23762484	ENSSSCT00000004567_dup5	DOWNSTREAM_2K
TCONS_00010858	1	-	31486970	31488497	ENSSSCT00000004602_dup1	DOWNSTREAM_2K
TCONS_00010853	1	-	31465926	31466486	ENSSSCT00000004603_dup2	DOWNSTREAM_2K
TCONS_00010975	1	-	35241245	35241642	ENSSSCT00000004632_dup2	DOWNSTREAM_2K
TCONS_00010974	1	-	35240286	35241094	ENSSSCT00000004632_dup2	DOWNSTREAM_2K
TCONS_00209648	9	-	22782163	22783009	ENSSSCT00000004659_dup1	UPSTREAM_2K
TCONS_00001424	1	+	40812784	40813342	ENSSSCT00000004667_dup42	DOWNSTREAM_2K
TCONS_00011200	1	-	41419399	41419616	ENSSSCT00000004670_dup2	DOWNSTREAM_2K
TCONS_00001533	1	+	44116099	44116721	ENSSSCT00000004680_dup4	UPSTREAM_2K
TCONS_00011274	1	-	44115049	44115526	ENSSSCT00000004680_dup4	UPSTREAM_2K
TCONS_00029168	11	+	73652867	73653559	ENSSSCT00000004682_dup16	UPSTREAM_2K
TCONS_00090774	16	-	81616343	81617510	ENSSSCT00000004709_dup300	DOWNSTREAM_2K
TCONS_00087227	16	+	81620157	81620850	ENSSSCT00000004709_dup300	DOWNSTREAM_2K
TCONS_00090775	16	-	81617629	81618198	ENSSSCT00000004709_dup300	DOWNSTREAM_2K
TCONS_00011776	1	-	63822064	63826621	ENSSSCT00000004766_dup3	DOWNSTREAM_2K
TCONS_00002100	1	+	63828371	63829337	ENSSSCT00000004766_dup3	DOWNSTREAM_2K
TCONS_00012325	1	-	84354938	84355837	ENSSSCT00000004853_dup1	DOWNSTREAM_2K
TCONS_00167614	6	-	9280822	9281504	ENSSSCT00000004866_dup26	UPSTREAM_2K
TCONS_00012437	1	-	86674877	86677806	ENSSSCT00000004882_dup1	DOWNSTREAM_2K
TCONS_00033241	11	-	86904708	86905722	ENSSSCT00000004899_dup22	UPSTREAM_2K
TCONS_00012569	1	-	92020448	92021396	ENSSSCT00000004903_dup1	DOWNSTREAM_2K
TCONS_00123692	3	+	34786907	34787560	ENSSSCT00000004944_dup56	UPSTREAM_2K
TCONS_00123693	3	+	34788257	34788943	ENSSSCT00000004944_dup56	UPSTREAM_2K
TCONS_00020991	10	+	45179692	45180269	ENSSSCT00000004963_dup24	UPSTREAM_2K
TCONS_00012826	1	-	106866149	106870808	ENSSSCT00000004977_dup2	DOWNSTREAM_2K
TCONS_00003190	1	+	109664468	109664906	ENSSSCT00000004990_dup2	UPSTREAM_2K
TCONS_00012950	1	-	109664720	109665327	ENSSSCT00000004990_dup2	UPSTREAM_2K
TCONS_00001227	1	+	34770003	34771404	ENSSSCT00000005023_dup85	UPSTREAM_2K
TCONS_00001228	1	+	34771728	34772375	ENSSSCT00000005023_dup85	UPSTREAM_2K
TCONS_00085683	16	+	43125086	43125598	ENSSSCT00000005031_dup90	DOWNSTREAM_2K
TCONS_00085684	16	+	43126011	43126359	ENSSSCT00000005031_dup90	DOWNSTREAM_2K
TCONS_00013360	1	-	120130061	120131169	ENSSSCT00000005048_dup1	DOWNSTREAM_2K
TCONS_00140394	4	+	116445053	116446615	ENSSSCT00000005078_dup77	UPSTREAM_2K
TCONS_00140395	4	+	116446968	116447918	ENSSSCT00000005078_dup77	UPSTREAM_2K
TCONS_00214936	9	-	146566018	146567081	ENSSSCT00000005093_dup131	DOWNSTREAM_2K
TCONS_00000589	1	+	17285257	17285982	ENSSSCT00000005100_dup64	UPSTREAM_2K
TCONS_00198091	8	-	73672529	73673433	ENSSSCT00000005100_dup78	DOWNSTREAM_2K
TCONS_00186927	7	-	90855840	90856233	ENSSSCT00000005116_dup59	UPSTREAM_2K
TCONS_00186928	7	-	90856285	90857632	ENSSSCT00000005116_dup59	UPSTREAM_2K
TCONS_00134087	3	-	104326376	104326804	ENSSSCT00000005163_dup14	UPSTREAM_2K
TCONS_00014075	1	-	144360118	144360708	ENSSSCT00000005231_dup1	UPSTREAM_2K
TCONS_00004237	1	+	144416915	144422642	ENSSSCT00000005236_dup2	UPSTREAM_2K
TCONS_00004244	1	+	144494192	144494515	ENSSSCT00000005241_dup1	UPSTREAM_2K
TCONS_00014079	1	-	144492136	144492738	ENSSSCT00000005241_dup1	UPSTREAM_2K
TCONS_00014139	1	-	145565385	145567467	ENSSSCT00000005256_dup1	DOWNSTREAM_2K
TCONS_00212162	9	-	70347372	70348116	ENSSSCT00000005260_dup12	UPSTREAM_2K
TCONS_00014270	1	-	148438311	148439011	ENSSSCT00000005292_dup1	DOWNSTREAM_2K
TCONS_00014271	1	-	148439208	148440327	ENSSSCT00000005292_dup1	DOWNSTREAM_2K
TCONS_00004657	1	+	157468753	157469439	ENSSSCT00000005332_dup1	UPSTREAM_2K
TCONS_00014820	1	-	168987857	168990018	ENSSSCT00000005384_dup1	DOWNSTREAM_2K
TCONS_00191771	8	+	58645477	58646455	ENSSSCT00000005394_dup426	DOWNSTREAM_2K
TCONS_00014991	1	-	176668554	176669054	ENSSSCT00000005405_dup1	DOWNSTREAM_2K
TCONS_00015003	1	-	177059960	177062205	ENSSSCT00000005408_dup1	DOWNSTREAM_2K
TCONS_00192679	8	+	78378356	78379446	ENSSSCT00000005448_dup25	UPSTREAM_2K
TCONS_00163593	6	+	77395815	77396268	ENSSSCT00000005448_dup41	UPSTREAM_2K
TCONS_00089682	16	-	57909166	57909831	ENSSSCT00000005454_dup40	DOWNSTREAM_2K
TCONS_00005353	1	+	182225196	182225996	ENSSSCT00000005457_dup3	DOWNSTREAM_2K
TCONS_00005380	1	+	1.82895e+17	1.82895e+17	ENSSSCT00000005464_dup1	DOWNSTREAM_2K
TCONS_00015424	1	-	188413301	188413914	ENSSSCT00000005500_dup1	UPSTREAM_2K
TCONS_00005676	1	+	199851152	199851663	ENSSSCT00000005520_dup16	UPSTREAM_2K
TCONS_00073522	15	+	70959749	70960313	ENSSSCT00000005523_dup183	UPSTREAM_2K
TCONS_00001029	1	+	29664164	29664812	ENSSSCT00000005523_dup532	DOWNSTREAM_2K
TCONS_00159815	6	+	28759996	28760733	ENSSSCT00000005537_dup12	UPSTREAM_2K
TCONS_00012441	1	-	86709256	86711913	ENSSSCT00000005537_dup88	DOWNSTREAM_2K
TCONS_00015597	1	-	200921802	200922389	ENSSSCT00000005539_dup1	UPSTREAM_2K
TCONS_00141440	4	+	138916533	138920931	ENSSSCT00000005559_dup31	UPSTREAM_2K
TCONS_00005827	1	+	204363693	204365139	ENSSSCT00000005565_dup2	UPSTREAM_2K
TCONS_00112647	2	+	140093123	140093793	ENSSSCT00000005589_dup49	UPSTREAM_2K
TCONS_00180612	7	+	98821511	98822526	ENSSSCT00000005717_dup13	UPSTREAM_2K
TCONS_00187338	7	-	98821771	98822464	ENSSSCT00000005717_dup13	UPSTREAM_2K
TCONS_00016472	1	-	241248554	241250586	ENSSSCT00000005733_dup2	DOWNSTREAM_2K
TCONS_00016887	1	-	257384835	257385943	ENSSSCT00000005821_dup1	UPSTREAM_2K
TCONS_00016886	1	-	257384045	257384758	ENSSSCT00000005821_dup1	UPSTREAM_2K
TCONS_00017271	1	-	268011579	268012246	ENSSSCT00000005912_dup1	UPSTREAM_2K
TCONS_00017306	1	-	268768131	268769778	ENSSSCT00000005918_dup9	DOWNSTREAM_2K
TCONS_00196592	8	-	31102092	31102705	ENSSSCT00000005926_dup39	DOWNSTREAM_2K
TCONS_00017390	1	-	2.71838e+17	2.71838e+17	ENSSSCT00000005942_dup2	UPSTREAM_2K
TCONS_00017821	1	-	292948550	292949043	ENSSSCT00000006057_dup1	UPSTREAM_2K
TCONS_00017818	1	-	292922976	292925753	ENSSSCT00000006059_dup1	DOWNSTREAM_2K
TCONS_00008428	1	+	293000220	293001055	ENSSSCT00000006060_dup1	DOWNSTREAM_2K
TCONS_00008453	1	+	293508830	293510164	ENSSSCT00000006067_dup13	DOWNSTREAM_2K
TCONS_00017858	1	-	293505897	293507056	ENSSSCT00000006067_dup13	DOWNSTREAM_2K
TCONS_00018171	1	-	297233948	297239904	ENSSSCT00000006128_dup2	DOWNSTREAM_2K
TCONS_00018183	1	-	297288724	297289887	ENSSSCT00000006129_dup2	DOWNSTREAM_2K
TCONS_00018234	1	-	298095061	298095703	ENSSSCT00000006139_dup3	DOWNSTREAM_2K
TCONS_00018233	1	-	298092613	298094298	ENSSSCT00000006139_dup3	DOWNSTREAM_2K
TCONS_00018283	1	-	299470177	299470588	ENSSSCT00000006154_dup1	UPSTREAM_2K
TCONS_00018286	1	-	299479435	299479971	ENSSSCT00000006155_dup3	DOWNSTREAM_2K
TCONS_00018294	1	-	299538383	299539568	ENSSSCT00000006156_dup2	DOWNSTREAM_2K
TCONS_00018293	1	-	299537505	299538261	ENSSSCT00000006156_dup2	DOWNSTREAM_2K
TCONS_00008883	1	+	300207615	300207825	ENSSSCT00000006162_dup1	UPSTREAM_2K
TCONS_00018363	1	-	301851417	301852270	ENSSSCT00000006170_dup11	UPSTREAM_2K
TCONS_00009023	1	+	302734438	302734790	ENSSSCT00000006207_dup55	DOWNSTREAM_2K
TCONS_00018449	1	-	302763441	302764445	ENSSSCT00000006210_dup1	UPSTREAM_2K
TCONS_00018450	1	-	302786162	302788192	ENSSSCT00000006211_dup1	UPSTREAM_2K
TCONS_00019999	10	+	14940378	14941401	ENSSSCT00000006227_dup48	UPSTREAM_2K
TCONS_00018503	1	-	303349712	303350482	ENSSSCT00000006232_dup1	UPSTREAM_2K
TCONS_00009079	1	+	303350224	303350993	ENSSSCT00000006232_dup1	UPSTREAM_2K
TCONS_00018575	1	-	304574126	304575139	ENSSSCT00000006271_dup1	UPSTREAM_2K
TCONS_00009160	1	+	304684988	304685565	ENSSSCT00000006275_dup1	UPSTREAM_2K
TCONS_00105298	18	-	47185362	47185766	ENSSSCT00000006293_dup14	DOWNSTREAM_2K
TCONS_00105297	18	-	47184702	47185056	ENSSSCT00000006293_dup14	DOWNSTREAM_2K
TCONS_00018635	1	-	306148309	306151565	ENSSSCT00000006294_dup1	DOWNSTREAM_2K
TCONS_00018636	1	-	306151697	306152296	ENSSSCT00000006294_dup1	DOWNSTREAM_2K
TCONS_00009284	1	+	306700186	306700389	ENSSSCT00000006309_dup3	UPSTREAM_2K
TCONS_00028320	11	+	48711451	48711764	ENSSSCT00000006349_dup31	UPSTREAM_2K
TCONS_00077026	15	+	147317012	147318033	ENSSSCT00000006357_dup117	UPSTREAM_2K
TCONS_00140361	4	+	116046844	116049985	ENSSSCT00000006357_dup80	UPSTREAM_2K
TCONS_00019002	1	-	313741792	313746196	ENSSSCT00000006409_dup1	DOWNSTREAM_2K
TCONS_00009647	1	+	3.13849e+44	3.13849e+44	ENSSSCT00000006416_dup1	DOWNSTREAM_2K
TCONS_00009645	1	+	3.13849e+44	3.13849e+44	ENSSSCT00000006416_dup1	DOWNSTREAM_2K
TCONS_00009646	1	+	3.13849e+44	3.13849e+44	ENSSSCT00000006416_dup1	DOWNSTREAM_2K
TCONS_00019015	1	-	313916399	313917324	ENSSSCT00000006420_dup1	DOWNSTREAM_2K
TCONS_00019016	1	-	313917491	313918576	ENSSSCT00000006420_dup1	DOWNSTREAM_2K
TCONS_00096414	17	-	34947397	34947907	ENSSSCT00000006628_dup13	UPSTREAM_2K
TCONS_00092585	17	+	34946835	34948599	ENSSSCT00000006628_dup13	UPSTREAM_2K
TCONS_00113545	2	+	149530391	149530970	ENSSSCT00000006670_dup38	DOWNSTREAM_2K
TCONS_00143839	4	-	43476175	43476678	ENSSSCT00000006680_dup1	DOWNSTREAM_2K
TCONS_00036379	12	+	46986279	46986689	ENSSSCT00000006689_dup179	UPSTREAM_2K
TCONS_00019898	10	+	13471605	13472511	ENSSSCT00000006740_dup43	DOWNSTREAM_2K
TCONS_00061500	14	+	84156724	84166665	ENSSSCT00000006777_dup33	UPSTREAM_2K
TCONS_00045437	13	+	59564949	59566411	ENSSSCT00000006786_dup239	UPSTREAM_2K
TCONS_00144342	4	-	73524939	73526249	ENSSSCT00000006796_dup33	UPSTREAM_2K
TCONS_00167144	6	+	155994671	155995314	ENSSSCT00000006801_dup39	DOWNSTREAM_2K
TCONS_00144653	4	-	79028221	79029471	ENSSSCT00000006828_dup1	DOWNSTREAM_2K
TCONS_00144793	4	-	8.26728e+23	8.26749e+23	ENSSSCT00000006848_dup1	UPSTREAM_2K
TCONS_00144791	4	-	8.26702e+23	8.26703e+23	ENSSSCT00000006848_dup1	UPSTREAM_2K
TCONS_00144790	4	-	8.26677e+23	8.26692e+23	ENSSSCT00000006848_dup1	UPSTREAM_2K
TCONS_00144918	4	-	85275822	85278716	ENSSSCT00000006866_dup1	UPSTREAM_2K
TCONS_00043404	13	+	18732812	18734098	ENSSSCT00000006873_dup371	DOWNSTREAM_2K
TCONS_00043405	13	+	18734492	18735328	ENSSSCT00000006873_dup371	DOWNSTREAM_2K
TCONS_00145155	4	-	90388326	90389612	ENSSSCT00000006905_dup1	DOWNSTREAM_2K
TCONS_00052455	13	-	58584387	58585019	ENSSSCT00000006994_dup31	DOWNSTREAM_2K
TCONS_00139848	4	+	103394406	103395492	ENSSSCT00000007145_dup1	UPSTREAM_2K
TCONS_00122465	3	+	9561453	9561940	ENSSSCT00000007340_dup42	UPSTREAM_2K
TCONS_00060277	14	+	60348785	60349327	ENSSSCT00000007361_dup37	DOWNSTREAM_2K
TCONS_00147333	4	-	135039632	135040447	ENSSSCT00000007547_dup2	UPSTREAM_2K
TCONS_00147516	4	-	138668102	138669591	ENSSSCT00000007573_dup1	DOWNSTREAM_2K
TCONS_00147747	4	-	1.43378e+17	1.43381e+17	ENSSSCT00000007614_dup2	DOWNSTREAM_2K
TCONS_00147745	4	-	1.43372e+35	1.43372e+35	ENSSSCT00000007614_dup2	DOWNSTREAM_2K
TCONS_00141684	4	+	143400654	143401305	ENSSSCT00000007615_dup1	UPSTREAM_2K
TCONS_00089722	16	-	58019158	58019707	ENSSSCT00000007700_dup11	UPSTREAM_2K
TCONS_00089724	16	-	58020585	58020872	ENSSSCT00000007700_dup11	UPSTREAM_2K
TCONS_00003570	1	+	121550604	121552618	ENSSSCT00000007735_dup157	UPSTREAM_2K
TCONS_00187115	7	-	95100847	95101078	ENSSSCT00000007735_dup37	UPSTREAM_2K
TCONS_00014349	1	-	151934957	151935432	ENSSSCT00000007812_dup147	DOWNSTREAM_2K
TCONS_00212420	9	-	7.37832e+15	7.3784e+15	ENSSSCT00000007815_dup1	UPSTREAM_2K
TCONS_00212422	9	-	73785255	73786178	ENSSSCT00000007815_dup1	UPSTREAM_2K
TCONS_00096968	17	-	46505830	46506761	ENSSSCT00000008034_dup1	UPSTREAM_2K
TCONS_00096969	17	-	46507429	46507927	ENSSSCT00000008034_dup1	UPSTREAM_2K
TCONS_00048238	13	+	155224392	155225008	ENSSSCT00000008113_dup71	DOWNSTREAM_2K
TCONS_00098141	17	-	61281508	61282264	ENSSSCT00000008192_dup1	DOWNSTREAM_2K
TCONS_00151841	5	+	76441066	76441447	ENSSSCT00000008195_dup12	UPSTREAM_2K
TCONS_00135006	3	-	134329656	134330276	ENSSSCT00000008195_dup84	DOWNSTREAM_2K
TCONS_00193464	8	+	93475453	93477486	ENSSSCT00000008214_dup53	UPSTREAM_2K
TCONS_00017683	1	-	283121344	283122426	ENSSSCT00000008229_dup276	UPSTREAM_2K
TCONS_00017684	1	-	283122623	283123259	ENSSSCT00000008229_dup276	UPSTREAM_2K
TCONS_00054735	13	-	140760324	140762177	ENSSSCT00000008229_dup501	DOWNSTREAM_2K
TCONS_00094629	17	+	66141096	66141638	ENSSSCT00000008237_dup1	UPSTREAM_2K
TCONS_00094628	17	+	66139719	66140382	ENSSSCT00000008237_dup1	UPSTREAM_2K
TCONS_00077962	15	-	3744325	3745099	ENSSSCT00000008316_dup49	UPSTREAM_2K
TCONS_00077925	15	-	3655982	3656574	ENSSSCT00000008316_dup49	UPSTREAM_2K
TCONS_00077952	15	-	3722673	3723513	ENSSSCT00000008316_dup49	UPSTREAM_2K
TCONS_00077955	15	-	3731730	3732279	ENSSSCT00000008316_dup49	UPSTREAM_2K
TCONS_00077949	15	-	3708426	3709102	ENSSSCT00000008316_dup49	UPSTREAM_2K
TCONS_00077957	15	-	3733664	3736354	ENSSSCT00000008316_dup49	UPSTREAM_2K
TCONS_00077939	15	-	3696092	3696390	ENSSSCT00000008316_dup49	UPSTREAM_2K
TCONS_00077928	15	-	3672728	3673443	ENSSSCT00000008316_dup49	UPSTREAM_2K
TCONS_00077927	15	-	3664953	3665638	ENSSSCT00000008316_dup49	UPSTREAM_2K
TCONS_00077932	15	-	3680780	3681431	ENSSSCT00000008316_dup49	UPSTREAM_2K
TCONS_00077931	15	-	3676906	3677416	ENSSSCT00000008316_dup49	UPSTREAM_2K
TCONS_00077951	15	-	3717954	3722621	ENSSSCT00000008316_dup49	UPSTREAM_2K
TCONS_00077940	15	-	3696899	3697736	ENSSSCT00000008316_dup49	UPSTREAM_2K
TCONS_00077936	15	-	3690306	3690943	ENSSSCT00000008316_dup49	UPSTREAM_2K
TCONS_00077933	15	-	3683049	3683449	ENSSSCT00000008316_dup49	UPSTREAM_2K
TCONS_00077947	15	-	3706025	3706978	ENSSSCT00000008316_dup49	UPSTREAM_2K
TCONS_00077953	15	-	3724721	3728130	ENSSSCT00000008316_dup49	UPSTREAM_2K
TCONS_00077934	15	-	3685527	3686975	ENSSSCT00000008316_dup49	UPSTREAM_2K
TCONS_00077958	15	-	3736405	3737531	ENSSSCT00000008316_dup49	UPSTREAM_2K
TCONS_00077926	15	-	3663254	3663979	ENSSSCT00000008316_dup49	UPSTREAM_2K
TCONS_00077954	15	-	3728357	3730408	ENSSSCT00000008316_dup49	UPSTREAM_2K
TCONS_00077930	15	-	3674989	3676299	ENSSSCT00000008316_dup49	UPSTREAM_2K
TCONS_00077942	15	-	3700966	3701543	ENSSSCT00000008316_dup49	UPSTREAM_2K
TCONS_00077929	15	-	3673674	3674328	ENSSSCT00000008316_dup49	UPSTREAM_2K
TCONS_00077956	15	-	3732562	3733008	ENSSSCT00000008316_dup49	UPSTREAM_2K
TCONS_00077938	15	-	3694411	3694866	ENSSSCT00000008316_dup49	UPSTREAM_2K
TCONS_00077943	15	-	3701806	3702919	ENSSSCT00000008316_dup49	UPSTREAM_2K
TCONS_00077937	15	-	3693306	3693968	ENSSSCT00000008316_dup49	UPSTREAM_2K
TCONS_00077948	15	-	3707076	3707842	ENSSSCT00000008316_dup49	UPSTREAM_2K
TCONS_00077961	15	-	3742908	3743671	ENSSSCT00000008316_dup49	UPSTREAM_2K
TCONS_00077950	15	-	3709913	3711202	ENSSSCT00000008316_dup49	UPSTREAM_2K
TCONS_00077941	15	-	3699181	3699925	ENSSSCT00000008316_dup49	UPSTREAM_2K
TCONS_00077935	15	-	3688713	3689638	ENSSSCT00000008316_dup49	UPSTREAM_2K
TCONS_00068367	14	-	84778351	84778699	ENSSSCT00000008330_dup272	DOWNSTREAM_2K
TCONS_00210006	9	-	31324637	31324882	ENSSSCT00000008362_dup69	DOWNSTREAM_2K
TCONS_00122441	3	+	9239417	9240344	ENSSSCT00000008422_dup2	UPSTREAM_2K
TCONS_00129260	3	-	9467502	9477746	ENSSSCT00000008424_dup1	DOWNSTREAM_2K
TCONS_00129277	3	-	95724849574294	95736589574814	ENSSSCT00000008426_dup1	UPSTREAM_2K
TCONS_00122521	3	+	1.03497e+15	1.03498e+15	ENSSSCT00000008446_dup1	DOWNSTREAM_2K
TCONS_00129345	3	-	10582301	10583237	ENSSSCT00000008452_dup1	DOWNSTREAM_2K
TCONS_00129356	3	-	10652800	10653242	ENSSSCT00000008455_dup1	DOWNSTREAM_2K
TCONS_00129355	3	-	10650995	10652418	ENSSSCT00000008455_dup1	DOWNSTREAM_2K
TCONS_00198358	8	-	77383115	77384223	ENSSSCT00000008468_dup5	UPSTREAM_2K
TCONS_00059496	14	+	44692185	44694490	ENSSSCT00000008480_dup220	DOWNSTREAM_2K
TCONS_00123007	3	+	17955424	17955748	ENSSSCT00000008521_dup1	UPSTREAM_2K
TCONS_00129826	3	-	18051198	18055359	ENSSSCT00000008527_dup2	UPSTREAM_2K
TCONS_00129799	3	-	17815406	17816280	ENSSSCT00000008529_dup4	UPSTREAM_2K
TCONS_00181740	7	+	120620083	120621012	ENSSSCT00000008556_dup41	DOWNSTREAM_2K
TCONS_00021620	10	+	59717162	59719072	ENSSSCT00000008595_dup216	DOWNSTREAM_2K
TCONS_00066730	14	-	50645319	50645758	ENSSSCT00000008595_dup80	UPSTREAM_2K
TCONS_00066731	14	-	50645862	50646519	ENSSSCT00000008595_dup80	UPSTREAM_2K
TCONS_00038967	12	-	12394141	12395127	ENSSSCT00000008600_dup17	UPSTREAM_2K
TCONS_00123888	3	+	38820435	38821243	ENSSSCT00000008699_dup1	DOWNSTREAM_2K
TCONS_00130793	3	-	41091141	41091869	ENSSSCT00000008748_dup1	DOWNSTREAM_2K
TCONS_00130833	3	-	41416289	41418535	ENSSSCT00000008772_dup1	UPSTREAM_2K
TCONS_00130843	3	-	41545755	41546278	ENSSSCT00000008777_dup1	DOWNSTREAM_2K
TCONS_00124144	3	+	41705961	41706884	ENSSSCT00000008787_dup3	DOWNSTREAM_2K
TCONS_00130900	3	-	42195647	42196512	ENSSSCT00000008804_dup1	UPSTREAM_2K
TCONS_00130913	3	-	4.23389e+15	4.23407e+15	ENSSSCT00000008813_dup1	UPSTREAM_2K
TCONS_00130914	3	-	42342530	42342774	ENSSSCT00000008813_dup1	UPSTREAM_2K
TCONS_00130951	3	-	42699054	42700445	ENSSSCT00000008828_dup1	UPSTREAM_2K
TCONS_00124218	3	+	42761403	42761982	ENSSSCT00000008830_dup1	UPSTREAM_2K
TCONS_00179529	7	+	64416875	64419710	ENSSSCT00000008845_dup17	UPSTREAM_2K
TCONS_00131091	3	-	44401197	44403930	ENSSSCT00000008853_dup1	UPSTREAM_2K
TCONS_00168733	6	-	38436331	38438597	ENSSSCT00000008862_dup78	DOWNSTREAM_2K
TCONS_00131173	3	-	45678122	45679056	ENSSSCT00000008869_dup1	DOWNSTREAM_2K
TCONS_00131160	3	-	45540126	45541023	ENSSSCT00000008871_dup2	DOWNSTREAM_2K
TCONS_00086589	16	+	70122350	70123097	ENSSSCT00000008895_dup73	UPSTREAM_2K
TCONS_00124828	3	+	51389583	51390550	ENSSSCT00000008921_dup2	UPSTREAM_2K
TCONS_00180993	7	+	104207137	104207735	ENSSSCT00000008941_dup26	DOWNSTREAM_2K
TCONS_00131634	3	-	59468750	59469251	ENSSSCT00000008980_dup2	DOWNSTREAM_2K
TCONS_00034795	12	+	17747718	17748350	ENSSSCT00000008982_dup30	DOWNSTREAM_2K
TCONS_00034794	12	+	1.77448e+15	1.77449e+15	ENSSSCT00000008982_dup30	DOWNSTREAM_2K
TCONS_00009288	1	+	306726823	306727601	ENSSSCT00000009009_dup319	DOWNSTREAM_2K
TCONS_00132682	3	-	74990708	74991262	ENSSSCT00000009108_dup1	UPSTREAM_2K
TCONS_00061510	14	+	84245809	84275332	ENSSSCT00000009247_dup191	UPSTREAM_2K
TCONS_00061511	14	+	84275547	84277200	ENSSSCT00000009247_dup191	UPSTREAM_2K
TCONS_00127146	3	+	103257677	103258871	ENSSSCT00000009263_dup1	UPSTREAM_2K
TCONS_00134020	3	-	103257220	103258820	ENSSSCT00000009263_dup1	UPSTREAM_2K
TCONS_00138747	4	+	86784769	86785585	ENSSSCT00000009375_dup12	UPSTREAM_2K
TCONS_00138746	4	+	86784453	86784675	ENSSSCT00000009375_dup12	UPSTREAM_2K
TCONS_00144963	4	-	86784771	86785668	ENSSSCT00000009375_dup12	UPSTREAM_2K
TCONS_00127980	3	+	128324348	128324854	ENSSSCT00000009426_dup1	DOWNSTREAM_2K
TCONS_00135416	3	-	144134243	144135962	ENSSSCT00000009485_dup7	DOWNSTREAM_2K
TCONS_00139670	4	+	101327488	101329002	ENSSSCT00000009498_dup7	UPSTREAM_2K
TCONS_00139669	4	+	101324381	101327417	ENSSSCT00000009498_dup7	UPSTREAM_2K
TCONS_00191799	8	+	58787578	58788066	ENSSSCT00000009565_dup123	DOWNSTREAM_2K
TCONS_00146303	4	-	113896893	113897375	ENSSSCT00000009565_dup147	DOWNSTREAM_2K
TCONS_00140254	4	+	113896834	113898139	ENSSSCT00000009565_dup147	DOWNSTREAM_2K
TCONS_00146302	4	-	113895844	113896370	ENSSSCT00000009565_dup147	DOWNSTREAM_2K
TCONS_00193220	8	+	88567202	88567886	ENSSSCT00000009570_dup35	UPSTREAM_2K
TCONS_00005137	1	+	175821423	175823257	ENSSSCT00000009571_dup16	UPSTREAM_2K
TCONS_00196121	8	-	18849433	18850711	ENSSSCT00000009580_dup1	DOWNSTREAM_2K
TCONS_00057539	14	+	6817490	6818153	ENSSSCT00000009593_dup17	DOWNSTREAM_2K
TCONS_00057226	14	+	1151674	1152274	ENSSSCT00000009593_dup17	DOWNSTREAM_2K
TCONS_00192777	8	+	79878632	79879482	ENSSSCT00000009731_dup6	UPSTREAM_2K
TCONS_00197554	8	-	58969855	58970604	ENSSSCT00000009736_dup1	UPSTREAM_2K
TCONS_00145799	4	-	101228086	101228311	ENSSSCT00000009743_dup36	DOWNSTREAM_2K
TCONS_00145800	4	-	101228875	101229270	ENSSSCT00000009743_dup36	DOWNSTREAM_2K
TCONS_00191777	8	+	58656864	58657542	ENSSSCT00000009755_dup1	UPSTREAM_2K
TCONS_00191779	8	+	58738591	58739479	ENSSSCT00000009757_dup5	UPSTREAM_2K
TCONS_00197537	8	-	58739172	58739433	ENSSSCT00000009757_dup5	UPSTREAM_2K
TCONS_00198123	8	-	74158041	74159212	ENSSSCT00000009811_dup2	UPSTREAM_2K
TCONS_00087020	16	+	78154786	78156177	ENSSSCT00000009835_dup50	DOWNSTREAM_2K
TCONS_00198338	8	-	76986933	76987365	ENSSSCT00000009845_dup2	UPSTREAM_2K
TCONS_00198376	8	-	77605386	77605908	ENSSSCT00000009847_dup1	DOWNSTREAM_2K
TCONS_00198375	8	-	77596563	77605288	ENSSSCT00000009847_dup1	DOWNSTREAM_2K
TCONS_00198509	8	-	79817807	79822321	ENSSSCT00000009859_dup1	DOWNSTREAM_2K
TCONS_00190065	8	+	10642814	10645609	ENSSSCT00000009874_dup3	UPSTREAM_2K
TCONS_00198704	8	-	8.26697e+15	8.2672e+15	ENSSSCT00000009879_dup1	UPSTREAM_2K
TCONS_00198705	8	-	8.26697e+15	8.2672e+15	ENSSSCT00000009879_dup1	UPSTREAM_2K
TCONS_00201766	9	+	10767172	10768307	ENSSSCT00000009888_dup213	DOWNSTREAM_2K
TCONS_00135909	4	+	7858033	7858268	ENSSSCT00000009888_dup77	UPSTREAM_2K
TCONS_00022450	10	+	7.56036e+15	7.56044e+15	ENSSSCT00000009889_dup59	UPSTREAM_2K
TCONS_00198994	8	-	89336421	89338335	ENSSSCT00000009907_dup1	DOWNSTREAM_2K
TCONS_00089696	16	-	57942180	57944527	ENSSSCT00000009912_dup52	DOWNSTREAM_2K
TCONS_00193459	8	+	93415902	93416700	ENSSSCT00000009925_dup1	UPSTREAM_2K
TCONS_00123012	3	+	18041575	18042404	ENSSSCT00000009941_dup29	UPSTREAM_2K
TCONS_00124091	3	+	41327009	41328476	ENSSSCT00000009983_dup2	DOWNSTREAM_2K
TCONS_00130821	3	-	41327076	41328359	ENSSSCT00000009983_dup2	DOWNSTREAM_2K
TCONS_00130820	3	-	41325951	41326590	ENSSSCT00000009983_dup2	DOWNSTREAM_2K
TCONS_00194018	8	+	116954210	116954634	ENSSSCT00000009990_dup1	UPSTREAM_2K
TCONS_00119893	2	-	125014250	125015080	ENSSSCT00000010009_dup31	UPSTREAM_2K
TCONS_00110421	2	+	74459588	74461008	ENSSSCT00000010009_dup32	UPSTREAM_2K
TCONS_00208996	9	-	9526701	9528676	ENSSSCT00000010025_dup64	DOWNSTREAM_2K
TCONS_00047875	13	+	146304052	146304488	ENSSSCT00000010025_dup93	DOWNSTREAM_2K
TCONS_00194643	8	+	129802837	129803841	ENSSSCT00000010049_dup1	UPSTREAM_2K
TCONS_00200349	8	-	131180769	131181487	ENSSSCT00000010061_dup1	UPSTREAM_2K
TCONS_00004793	1	+	163111927	163114810	ENSSSCT00000010244_dup154	DOWNSTREAM_2K
TCONS_00109498	2	+	66525249	66525668	ENSSSCT00000010253_dup33	UPSTREAM_2K
TCONS_00102596	18	-	1401140	1401697	ENSSSCT00000010279_dup494	UPSTREAM_2K
TCONS_00102737	18	-	3062227	3062460	ENSSSCT00000010279_dup494	UPSTREAM_2K
TCONS_00102731	18	-	30351653035949	30358443036223	ENSSSCT00000010279_dup494	UPSTREAM_2K
TCONS_00102729	18	-	30244353027277	30255623027618	ENSSSCT00000010279_dup494	UPSTREAM_2K
TCONS_00102735	18	-	30543253057384	30565223057737	ENSSSCT00000010279_dup494	UPSTREAM_2K
TCONS_00102730	18	-	3032905	3033785	ENSSSCT00000010279_dup494	UPSTREAM_2K
TCONS_00102736	18	-	3058625	3061312	ENSSSCT00000010279_dup494	UPSTREAM_2K
TCONS_00102747	18	-	3182065	3183472	ENSSSCT00000010279_dup494	UPSTREAM_2K
TCONS_00102728	18	-	30244353025843	30255623026060	ENSSSCT00000010279_dup494	UPSTREAM_2K
TCONS_00102597	18	-	1404692	1405485	ENSSSCT00000010279_dup494	UPSTREAM_2K
TCONS_00102732	18	-	30351653037402	30358443037804	ENSSSCT00000010279_dup494	UPSTREAM_2K
TCONS_00027444	11	+	22820936	22822035	ENSSSCT00000010324_dup2	UPSTREAM_2K
TCONS_00206648	9	+	119023265	119023896	ENSSSCT00000010330_dup15	UPSTREAM_2K
TCONS_00206647	9	+	119022349	119022919	ENSSSCT00000010330_dup15	UPSTREAM_2K
TCONS_00027759	11	+	26569807	26570120	ENSSSCT00000010344_dup1	DOWNSTREAM_2K
TCONS_00167592	6	-	8558771	8559407	ENSSSCT00000010367_dup111	DOWNSTREAM_2K
TCONS_00005727	1	+	200994336	200995135	ENSSSCT00000010407_dup201	UPSTREAM_2K
TCONS_00033066	11	-	83013459	83014231	ENSSSCT00000010460_dup1	UPSTREAM_2K
TCONS_00057587	14	+	7280804	7281642	ENSSSCT00000010552_dup1	UPSTREAM_2K
TCONS_00064456	14	-	7279575	7282198	ENSSSCT00000010552_dup1	UPSTREAM_2K
TCONS_00069668	14	-	121795968	121796218	ENSSSCT00000010642_dup3	DOWNSTREAM_2K
TCONS_00062835	14	+	121796312	121796891	ENSSSCT00000010642_dup3	DOWNSTREAM_2K
TCONS_00013428	1	-	123346042	123346273	ENSSSCT00000010653_dup29	UPSTREAM_2K
TCONS_00065137	14	-	24053553	24054514	ENSSSCT00000010670_dup1	UPSTREAM_2K
TCONS_00038252	12	-	3347182	3347956	ENSSSCT00000010725_dup159	UPSTREAM_2K
TCONS_00038503	12	-	6078025	6078963	ENSSSCT00000010725_dup159	UPSTREAM_2K
TCONS_00038253	12	-	3348024	3348614	ENSSSCT00000010725_dup159	UPSTREAM_2K
TCONS_00038442	12	-	5510781	5511310	ENSSSCT00000010725_dup159	UPSTREAM_2K
TCONS_00038445	12	-	5536305	5537149	ENSSSCT00000010725_dup159	UPSTREAM_2K
TCONS_00038142	12	-	1.4255e+20	1.42715e+20	ENSSSCT00000010725_dup159	UPSTREAM_2K
TCONS_00038136	12	-	1285096	1285801	ENSSSCT00000010725_dup159	UPSTREAM_2K
TCONS_00059035	14	+	3.78457e+15	3.78458e+15	ENSSSCT00000010810_dup5	DOWNSTREAM_2K
TCONS_00059033	14	+	3.78457e+31	3.78458e+31	ENSSSCT00000010810_dup5	DOWNSTREAM_2K
TCONS_00059034	14	+	3.78457e+23	3.78458e+23	ENSSSCT00000010810_dup5	DOWNSTREAM_2K
TCONS_00066362	14	-	43896903	43897536	ENSSSCT00000010885_dup1	DOWNSTREAM_2K
TCONS_00181140	7	+	106073982	106074813	ENSSSCT00000010892_dup44	UPSTREAM_2K
TCONS_00066709	14	-	50395711	50396092	ENSSSCT00000010959_dup2	DOWNSTREAM_2K
TCONS_00066710	14	-	50396630	50397018	ENSSSCT00000010959_dup2	DOWNSTREAM_2K
TCONS_00066717	14	-	50476096	50476550	ENSSSCT00000010964_dup1	UPSTREAM_2K
TCONS_00077778	15	+	1.57445e+17	1.57445e+17	ENSSSCT00000011034_dup45	UPSTREAM_2K
TCONS_00077780	15	+	157449101	157449629	ENSSSCT00000011034_dup45	UPSTREAM_2K
TCONS_00077779	15	+	1.57445e+17	1.57445e+17	ENSSSCT00000011034_dup45	UPSTREAM_2K
TCONS_00077777	15	+	157445140	157448978	ENSSSCT00000011034_dup45	UPSTREAM_2K
TCONS_00012410	1	-	86387825	86388537	ENSSSCT00000011113_dup109	DOWNSTREAM_2K
TCONS_00171337	6	-	66707201	66708016	ENSSSCT00000011122_dup141	DOWNSTREAM_2K
TCONS_00171338	6	-	66708608	66709386	ENSSSCT00000011122_dup141	DOWNSTREAM_2K
TCONS_00098935	18	+	3179359	3183174	ENSSSCT00000011161_dup162	DOWNSTREAM_2K
TCONS_00098801	18	+	1559232	1559495	ENSSSCT00000011161_dup162	DOWNSTREAM_2K
TCONS_00098922	18	+	3019972	3021380	ENSSSCT00000011161_dup162	DOWNSTREAM_2K
TCONS_00098923	18	+	3030280	3030780	ENSSSCT00000011161_dup162	DOWNSTREAM_2K
TCONS_00098912	18	+	2879604	2880281	ENSSSCT00000011161_dup162	DOWNSTREAM_2K
TCONS_00004051	1	+	136413572	136414450	ENSSSCT00000011176_dup221	DOWNSTREAM_2K
TCONS_00018189	1	-	297305545	297306539	ENSSSCT00000011205_dup46	UPSTREAM_2K
TCONS_00112833	2	+	143053044	143053377	ENSSSCT00000011228_dup1	UPSTREAM_2K
TCONS_00112834	2	+	143054127	143054378	ENSSSCT00000011228_dup1	UPSTREAM_2K
TCONS_00068119	14	-	80894650	80895839	ENSSSCT00000011255_dup2	DOWNSTREAM_2K
TCONS_00207676	9	+	144548892	144549474	ENSSSCT00000011282_dup27	UPSTREAM_2K
TCONS_00187782	7	-	104576205	104576561	ENSSSCT00000011293_dup124	DOWNSTREAM_2K
TCONS_00090525	16	-	77449958	77451827	ENSSSCT00000011296_dup62	DOWNSTREAM_2K
TCONS_00068481	14	-	88063284	88064729	ENSSSCT00000011307_dup7	UPSTREAM_2K
TCONS_00199878	8	-	120639215	120639787	ENSSSCT00000011325_dup272	DOWNSTREAM_2K
TCONS_00189575	8	+	66698	67941	ENSSSCT00000011325_dup59	DOWNSTREAM_2K
TCONS_00189814	8	+	4386809	4387188	ENSSSCT00000011325_dup59	DOWNSTREAM_2K
TCONS_00189866	8	+	56783575680741	56784125681308	ENSSSCT00000011325_dup59	DOWNSTREAM_2K
TCONS_00189871	8	+	5680352	5681308	ENSSSCT00000011325_dup59	DOWNSTREAM_2K
TCONS_00189585	8	+	316706	317460	ENSSSCT00000011325_dup59	DOWNSTREAM_2K
TCONS_00189599	8	+	396690	397182	ENSSSCT00000011325_dup59	DOWNSTREAM_2K
TCONS_00189868	8	+	56783885682156	56784125682499	ENSSSCT00000011325_dup59	DOWNSTREAM_2K
TCONS_00189597	8	+	390820	391565	ENSSSCT00000011325_dup59	DOWNSTREAM_2K
TCONS_00189870	8	+	5679560	5680235	ENSSSCT00000011325_dup59	DOWNSTREAM_2K
TCONS_00189595	8	+	381978	382487	ENSSSCT00000011325_dup59	DOWNSTREAM_2K
TCONS_00189815	8	+	4387797	4388148	ENSSSCT00000011325_dup59	DOWNSTREAM_2K
TCONS_00189872	8	+	5682554	5683001	ENSSSCT00000011325_dup59	DOWNSTREAM_2K
TCONS_00189581	8	+	164531	165016	ENSSSCT00000011325_dup59	DOWNSTREAM_2K
TCONS_00189789	8	+	3413911	3414933	ENSSSCT00000011325_dup59	DOWNSTREAM_2K
TCONS_00189630	8	+	690543	691182	ENSSSCT00000011325_dup59	DOWNSTREAM_2K
TCONS_00189584	8	+	315112	316367	ENSSSCT00000011325_dup59	DOWNSTREAM_2K
TCONS_00189867	8	+	56783705680741	56789925681308	ENSSSCT00000011325_dup59	DOWNSTREAM_2K
TCONS_00189812	8	+	4316238	4316835	ENSSSCT00000011325_dup59	DOWNSTREAM_2K
TCONS_00189596	8	+	387855	390208	ENSSSCT00000011325_dup59	DOWNSTREAM_2K
TCONS_00189592	8	+	376074	377780	ENSSSCT00000011325_dup59	DOWNSTREAM_2K
TCONS_00189869	8	+	56783975680740	56784125681308	ENSSSCT00000011325_dup59	DOWNSTREAM_2K
TCONS_00189600	8	+	397810	398385	ENSSSCT00000011325_dup59	DOWNSTREAM_2K
TCONS_00068734	14	-	97905423	97906247	ENSSSCT00000011375_dup1	DOWNSTREAM_2K
TCONS_00210897	9	-	49486307	49486913	ENSSSCT00000011441_dup295	DOWNSTREAM_2K
TCONS_00018240	1	-	2.9845e+17	2.98451e+17	ENSSSCT00000011446_dup304	DOWNSTREAM_2K
TCONS_00205208	9	+	74621009	74621667	ENSSSCT00000011461_dup22	UPSTREAM_2K
TCONS_00128265	3	+	135861872	135862785	ENSSSCT00000011484_dup24	UPSTREAM_2K
TCONS_00143849	4	-	43631436	43632698	ENSSSCT00000011527_dup11	UPSTREAM_2K
TCONS_00181157	7	+	106232256	106233480	ENSSSCT00000011586_dup5	UPSTREAM_2K
TCONS_00069874	14	-	124396938	124401181	ENSSSCT00000011600_dup4	DOWNSTREAM_2K
TCONS_00069875	14	-	124401416	124402265	ENSSSCT00000011600_dup4	DOWNSTREAM_2K
TCONS_00069910	14	-	125186132	125187225	ENSSSCT00000011608_dup1	UPSTREAM_2K
TCONS_00069915	14	-	125220164	125221846	ENSSSCT00000011609_dup1	DOWNSTREAM_2K
TCONS_00069914	14	-	125219200	125220113	ENSSSCT00000011609_dup1	DOWNSTREAM_2K
TCONS_00070116	14	-	1.35284e+17	1.35284e+17	ENSSSCT00000011644_dup1	UPSTREAM_2K
TCONS_00124072	3	+	41083902	41085353	ENSSSCT00000011734_dup104	UPSTREAM_2K
TCONS_00070709	14	-	1.50593e+26	1.50597e+26	ENSSSCT00000011768_dup1	UPSTREAM_2K
TCONS_00070792	14	-	153178970	153180224	ENSSSCT00000011786_dup1	DOWNSTREAM_2K
TCONS_00063917	14	+	153195326	153196037	ENSSSCT00000011787_dup2	DOWNSTREAM_2K
TCONS_00053270	13	-	85230593	85231104	ENSSSCT00000011813_dup18	UPSTREAM_2K
TCONS_00140120	4	+	111547578	111549549	ENSSSCT00000011977_dup5	UPSTREAM_2K
TCONS_00175905	7	+	5327414	5328337	ENSSSCT00000012001_dup68	DOWNSTREAM_2K
TCONS_00175960	7	+	6290894	6291485	ENSSSCT00000012001_dup68	DOWNSTREAM_2K
TCONS_00175649	7	+	194289	195747	ENSSSCT00000012001_dup68	DOWNSTREAM_2K
TCONS_00175744	7	+	2029947	2031520	ENSSSCT00000012001_dup68	DOWNSTREAM_2K
TCONS_00175743	7	+	2028550	2029587	ENSSSCT00000012001_dup68	DOWNSTREAM_2K
TCONS_00175846	7	+	4478965	4479233	ENSSSCT00000012001_dup68	DOWNSTREAM_2K
TCONS_00175736	7	+	1897091	1897676	ENSSSCT00000012001_dup68	DOWNSTREAM_2K
TCONS_00175877	7	+	4884496	4889232	ENSSSCT00000012001_dup68	DOWNSTREAM_2K
TCONS_00175959	7	+	6285597	6286125	ENSSSCT00000012001_dup68	DOWNSTREAM_2K
TCONS_00175742	7	+	2027242	2028455	ENSSSCT00000012001_dup68	DOWNSTREAM_2K
TCONS_00175650	7	+	207225	208404	ENSSSCT00000012001_dup68	DOWNSTREAM_2K
TCONS_00143782	4	-	42252312	42252803	ENSSSCT00000012043_dup134	DOWNSTREAM_2K
TCONS_00008173	1	+	278950445	278956248	ENSSSCT00000012101_dup266	DOWNSTREAM_2K
TCONS_00025671	10	-	66360575	66360812	ENSSSCT00000012171_dup2	DOWNSTREAM_2K
TCONS_00025670	10	-	66355253	66360426	ENSSSCT00000012171_dup2	DOWNSTREAM_2K
TCONS_00169828	6	-	49832179	49832808	ENSSSCT00000012197_dup36	DOWNSTREAM_2K
TCONS_00169829	6	-	49832879	49834186	ENSSSCT00000012197_dup36	DOWNSTREAM_2K
TCONS_00033778	12	+	5426693	5427409	ENSSSCT00000012231_dup71	DOWNSTREAM_2K
TCONS_00033535	12	+	2537571	2538180	ENSSSCT00000012231_dup71	DOWNSTREAM_2K
TCONS_00033847	12	+	5964748	5965555	ENSSSCT00000012231_dup71	DOWNSTREAM_2K
TCONS_00033812	12	+	5636987	5637285	ENSSSCT00000012231_dup71	DOWNSTREAM_2K
TCONS_00033825	12	+	5756894	5758202	ENSSSCT00000012231_dup71	DOWNSTREAM_2K
TCONS_00033533	12	+	2532572	2533723	ENSSSCT00000012231_dup71	DOWNSTREAM_2K
TCONS_00033531	12	+	2529153	2531089	ENSSSCT00000012231_dup71	DOWNSTREAM_2K
TCONS_00033534	12	+	2534535	2534992	ENSSSCT00000012231_dup71	DOWNSTREAM_2K
TCONS_00033801	12	+	5574687	5575832	ENSSSCT00000012231_dup71	DOWNSTREAM_2K
TCONS_00033532	12	+	2531650	2532457	ENSSSCT00000012231_dup71	DOWNSTREAM_2K
TCONS_00033849	12	+	6023265	6024697	ENSSSCT00000012231_dup71	DOWNSTREAM_2K
TCONS_00033803	12	+	55845705586287	55860605586363	ENSSSCT00000012231_dup71	DOWNSTREAM_2K
TCONS_00033776	12	+	5412482	5415085	ENSSSCT00000012231_dup71	DOWNSTREAM_2K
TCONS_00033452	12	+	1287013	1287274	ENSSSCT00000012231_dup71	DOWNSTREAM_2K
TCONS_00050534	13	-	18697296	18704138	ENSSSCT00000012293_dup1	DOWNSTREAM_2K
TCONS_00050535	13	-	18704200	18705049	ENSSSCT00000012293_dup1	DOWNSTREAM_2K
TCONS_00050973	13	-	26928420	26929842	ENSSSCT00000012338_dup2	UPSTREAM_2K
TCONS_00085685	16	+	43126756	43127084	ENSSSCT00000012349_dup118	DOWNSTREAM_2K
TCONS_00051132	13	-	29831827	29832711	ENSSSCT00000012367_dup1	UPSTREAM_2K
TCONS_00044563	13	+	35919039	35919348	ENSSSCT00000012478_dup1	UPSTREAM_2K
TCONS_00044565	13	+	35930617	35931677	ENSSSCT00000012480_dup1	UPSTREAM_2K
TCONS_00051649	13	-	35980736	35981575	ENSSSCT00000012485_dup1	DOWNSTREAM_2K
TCONS_00051671	13	-	3.63527e+15	3.63528e+15	ENSSSCT00000012494_dup1	UPSTREAM_2K
TCONS_00051672	13	-	36353600	36354486	ENSSSCT00000012494_dup1	UPSTREAM_2K
TCONS_00051668	13	-	36312533	36316381	ENSSSCT00000012495_dup2	DOWNSTREAM_2K
TCONS_00051721	13	-	37420274	37420850	ENSSSCT00000012509_dup2	UPSTREAM_2K
TCONS_00052259	13	-	53669207	53669698	ENSSSCT00000012586_dup1	DOWNSTREAM_2K
TCONS_00034317	12	+	1.24842e+15	1.24844e+15	ENSSSCT00000012593_dup415	DOWNSTREAM_2K
TCONS_00034318	12	+	1.24849e+15	1.24852e+15	ENSSSCT00000012593_dup415	DOWNSTREAM_2K
TCONS_00022453	10	+	75634859	75635408	ENSSSCT00000012597_dup23	UPSTREAM_2K
TCONS_00052299	13	-	55525091	55525870	ENSSSCT00000012597_dup39	DOWNSTREAM_2K
TCONS_00052492	13	-	58771296	58774429	ENSSSCT00000012603_dup1	DOWNSTREAM_2K
TCONS_00224654	X	-	91038373	91038776	ENSSSCT00000012619_dup127	DOWNSTREAM_2K
TCONS_00224653	X	-	91037278	91037939	ENSSSCT00000012619_dup127	DOWNSTREAM_2K
TCONS_00045661	13	+	68052241	68054301	ENSSSCT00000012626_dup2	UPSTREAM_2K
TCONS_00075117	15	+	111993410	111993945	ENSSSCT00000012632_dup11	UPSTREAM_2K
TCONS_00045868	13	+	73402214	73406699	ENSSSCT00000012659_dup1	UPSTREAM_2K
TCONS_00052903	13	-	73480452	73481298	ENSSSCT00000012661_dup1	DOWNSTREAM_2K
TCONS_00053175	13	-	79430123	79431126	ENSSSCT00000012710_dup1	DOWNSTREAM_2K
TCONS_00045433	13	+	59557265	59557963	ENSSSCT00000012757_dup74	UPSTREAM_2K
TCONS_00103742	18	-	16465694	16466712	ENSSSCT00000012787_dup60	DOWNSTREAM_2K
TCONS_00175554	6	-	156000331	156001877	ENSSSCT00000012798_dup34	DOWNSTREAM_2K
TCONS_00054146	13	-	119775671	119776940	ENSSSCT00000012863_dup5	DOWNSTREAM_2K
TCONS_00054345	13	-	131197340	131198341	ENSSSCT00000012891_dup66	DOWNSTREAM_2K
TCONS_00054487	13	-	133972313	133973269	ENSSSCT00000012915_dup5	UPSTREAM_2K
TCONS_00054534	13	-	134657851	134658730	ENSSSCT00000012922_dup4	DOWNSTREAM_2K
TCONS_00097130	17	-	48521678	48522814	ENSSSCT00000012953_dup78	UPSTREAM_2K
TCONS_00093293	17	+	48522288	48523477	ENSSSCT00000012953_dup78	UPSTREAM_2K
TCONS_00053278	13	-	85336153	85337059	ENSSSCT00000012975_dup234	UPSTREAM_2K
TCONS_00038964	12	-	12388030	12388630	ENSSSCT00000012975_dup244	UPSTREAM_2K
TCONS_00038965	12	-	12388777	12389765	ENSSSCT00000012975_dup244	UPSTREAM_2K
TCONS_00034306	12	+	12388031	12388661	ENSSSCT00000012975_dup244	UPSTREAM_2K
TCONS_00169308	6	-	44778647	44779184	ENSSSCT00000012975_dup80	UPSTREAM_2K
TCONS_00061728	14	+	88497237	88498464	ENSSSCT00000012984_dup56	UPSTREAM_2K
TCONS_00051131	13	-	29816890	29817616	ENSSSCT00000012984_dup61	UPSTREAM_2K
TCONS_00097949	17	-	58288027	58288873	ENSSSCT00000012987_dup338	DOWNSTREAM_2K
TCONS_00108392	2	+	28146768	28147900	ENSSSCT00000012990_dup595	DOWNSTREAM_2K
TCONS_00055101	13	-	148052704	148053606	ENSSSCT00000012991_dup1	DOWNSTREAM_2K
TCONS_00055377	13	-	155569017	155571576	ENSSSCT00000013037_dup1	DOWNSTREAM_2K
TCONS_00147535	4	-	138930300	138930872	ENSSSCT00000013168_dup163	DOWNSTREAM_2K
TCONS_00056700	13	-	208201073	208201770	ENSSSCT00000013183_dup2	DOWNSTREAM_2K
TCONS_00158126	5	-	9.33225e+15	9.33237e+15	ENSSSCT00000013206_dup3	UPSTREAM_2K
TCONS_00049910	13	+	217907324	217908272	ENSSSCT00000013222_dup1	UPSTREAM_2K
TCONS_00219811	X	+	122318412	122319100	ENSSSCT00000013428_dup6	UPSTREAM_2K
TCONS_00137342	4	+	38653491	38654324	ENSSSCT00000013483_dup16	UPSTREAM_2K
TCONS_00223717	X	-	57263974	57265542	ENSSSCT00000013518_dup1	DOWNSTREAM_2K
TCONS_00165847	6	+	128768730	128769362	ENSSSCT00000013564_dup129	UPSTREAM_2K
TCONS_00212308	9	-	72596852	72597277	ENSSSCT00000013564_dup74	UPSTREAM_2K
TCONS_00127164	3	+	1.03474e+17	1.03474e+17	ENSSSCT00000013739_dup94	DOWNSTREAM_2K
TCONS_00220704	X	+	139049450	139050283	ENSSSCT00000013919_dup1	UPSTREAM_2K
TCONS_00226665	X	-	139087807	139088742	ENSSSCT00000013920_dup1	DOWNSTREAM_2K
TCONS_00226906	X	-	1.42236e+17	1.42236e+17	ENSSSCT00000013985_dup3	DOWNSTREAM_2K
TCONS_00226920	X	-	142279542	142280619	ENSSSCT00000013987_dup1	DOWNSTREAM_2K
TCONS_00016228	1	-	2.26994e+17	2.26996e+17	ENSSSCT00000014001_dup137	UPSTREAM_2K
TCONS_00016227	1	-	2.26994e+17	2.26996e+17	ENSSSCT00000014001_dup137	UPSTREAM_2K
TCONS_00227151	X	-	144260583	144261539	ENSSSCT00000014028_dup5	DOWNSTREAM_2K
TCONS_00063534	14	+	143682822	143684887	ENSSSCT00000014041_dup7	UPSTREAM_2K
TCONS_00051665	13	-	36304615	36305336	ENSSSCT00000014176_dup143	UPSTREAM_2K
TCONS_00076988	15	+	147048702	147049871	ENSSSCT00000014176_dup314	DOWNSTREAM_2K
TCONS_00059048	14	+	38276030	38280419	ENSSSCT00000014176_dup328	DOWNSTREAM_2K
TCONS_00114739	2	-	6521338	6522047	ENSSSCT00000014254_dup189	UPSTREAM_2K
TCONS_00114407	2	-	3.26878e+27	3.26932e+27	ENSSSCT00000014254_dup189	UPSTREAM_2K
TCONS_00114415	2	-	3411690	3412486	ENSSSCT00000014254_dup189	UPSTREAM_2K
TCONS_00114257	2	-	491343	492266	ENSSSCT00000014254_dup189	UPSTREAM_2K
TCONS_00114225	2	-	191149	193559	ENSSSCT00000014254_dup189	UPSTREAM_2K
TCONS_00114736	2	-	6387860	6388129	ENSSSCT00000014254_dup189	UPSTREAM_2K
TCONS_00114236	2	-	290668	291587	ENSSSCT00000014254_dup189	UPSTREAM_2K
TCONS_00114405	2	-	3245163	3246968	ENSSSCT00000014254_dup189	UPSTREAM_2K
TCONS_00114371	2	-	2.74551e+20	2.7463e+20	ENSSSCT00000014254_dup189	UPSTREAM_2K
TCONS_00114383	2	-	2970021	2971142	ENSSSCT00000014254_dup189	UPSTREAM_2K
TCONS_00114738	2	-	65181516523198	65189066523374	ENSSSCT00000014254_dup189	UPSTREAM_2K
TCONS_00114409	2	-	3270989	3275597	ENSSSCT00000014254_dup189	UPSTREAM_2K
TCONS_00114224	2	-	187993	188286	ENSSSCT00000014254_dup189	UPSTREAM_2K
TCONS_00114416	2	-	3412567	3413806	ENSSSCT00000014254_dup189	UPSTREAM_2K
TCONS_00114204	2	-	101745	103289	ENSSSCT00000014254_dup189	UPSTREAM_2K
TCONS_00114223	2	-	186937	187924	ENSSSCT00000014254_dup189	UPSTREAM_2K
TCONS_00114408	2	-	3.26878e+27	3.26932e+27	ENSSSCT00000014254_dup189	UPSTREAM_2K
TCONS_00114737	2	-	6518151	6521068	ENSSSCT00000014254_dup189	UPSTREAM_2K
TCONS_00114370	2	-	2.74551e+20	2.7463e+20	ENSSSCT00000014254_dup189	UPSTREAM_2K
TCONS_00114382	2	-	2967624	2968512	ENSSSCT00000014254_dup189	UPSTREAM_2K
TCONS_00081310	15	-	94386437	94386800	ENSSSCT00000014290_dup63	DOWNSTREAM_2K
TCONS_00081309	15	-	94384586	94385743	ENSSSCT00000014290_dup63	DOWNSTREAM_2K
TCONS_00052907	13	-	73504234	73504442	ENSSSCT00000014290_dup73	DOWNSTREAM_2K
TCONS_00153970	5	-	8593128	8594091	ENSSSCT00000014499_dup26	DOWNSTREAM_2K
TCONS_00116264	2	-	28379203	28379638	ENSSSCT00000014524_dup1	DOWNSTREAM_2K
TCONS_00189102	7	-	130931422	130931983	ENSSSCT00000014555_dup260	DOWNSTREAM_2K
TCONS_00116807	2	-	45421481	45423936	ENSSSCT00000014617_dup1	DOWNSTREAM_2K
TCONS_00090064	16	-	65086300	65087521	ENSSSCT00000014625_dup134	UPSTREAM_2K
TCONS_00118367	2	-	76095688	76096740	ENSSSCT00000014718_dup8	UPSTREAM_2K
TCONS_00084218	16	+	16311	17109	ENSSSCT00000014890_dup23	DOWNSTREAM_2K
TCONS_00109993	2	+	69831943	69833183	ENSSSCT00000014892_dup1	UPSTREAM_2K
TCONS_00109994	2	+	69833447	69834815	ENSSSCT00000014892_dup1	UPSTREAM_2K
TCONS_00120425	2	-	140225978	140226645	ENSSSCT00000014922_dup19	DOWNSTREAM_2K
TCONS_00120424	2	-	140224732	140225335	ENSSSCT00000014922_dup19	DOWNSTREAM_2K
TCONS_00109900	2	+	69260119	69260390	ENSSSCT00000014929_dup21	UPSTREAM_2K
TCONS_00200449	8	-	141183088	141190391	ENSSSCT00000014935_dup72	UPSTREAM_2K
TCONS_00117365	2	-	66773381	66774355	ENSSSCT00000014991_dup10	DOWNSTREAM_2K
TCONS_00120448	2	-	1.40574e+17	1.40574e+17	ENSSSCT00000014996_dup24	UPSTREAM_2K
TCONS_00117353	2	-	66669353	66670166	ENSSSCT00000014999_dup1	UPSTREAM_2K
TCONS_00109494	2	+	66502706	66505127	ENSSSCT00000015009_dup1	UPSTREAM_2K
TCONS_00117342	2	-	66501213	66504320	ENSSSCT00000015009_dup1	UPSTREAM_2K
TCONS_00210770	9	-	47817395	47818887	ENSSSCT00000015014_dup214	DOWNSTREAM_2K
TCONS_00052404	13	-	58269294	58270738	ENSSSCT00000015014_dup355	DOWNSTREAM_2K
TCONS_00117320	2	-	66315393	66316069	ENSSSCT00000015017_dup2	UPSTREAM_2K
TCONS_00117317	2	-	66281760	66283482	ENSSSCT00000015020_dup2	UPSTREAM_2K
TCONS_00117309	2	-	6.6208e+15	6.62092e+15	ENSSSCT00000015027_dup1	DOWNSTREAM_2K
TCONS_00030078	11	-	2143789	2144062	ENSSSCT00000015030_dup82	UPSTREAM_2K
TCONS_00030052	11	-	1.74478e+20	1.74545e+20	ENSSSCT00000015030_dup82	UPSTREAM_2K
TCONS_00030270	11	-	4559980	4560644	ENSSSCT00000015030_dup82	UPSTREAM_2K
TCONS_00030082	11	-	2159984	2161194	ENSSSCT00000015030_dup82	UPSTREAM_2K
TCONS_00030119	11	-	2518455	2519762	ENSSSCT00000015030_dup82	UPSTREAM_2K
TCONS_00030104	11	-	2473532	2474245	ENSSSCT00000015030_dup82	UPSTREAM_2K
TCONS_00030099	11	-	2409686	2410118	ENSSSCT00000015030_dup82	UPSTREAM_2K
TCONS_00030376	11	-	5768204	5769034	ENSSSCT00000015030_dup82	UPSTREAM_2K
TCONS_00030105	11	-	2475070	2475775	ENSSSCT00000015030_dup82	UPSTREAM_2K
TCONS_00030100	11	-	2410243	2410885	ENSSSCT00000015030_dup82	UPSTREAM_2K
TCONS_00030103	11	-	2472775	2473431	ENSSSCT00000015030_dup82	UPSTREAM_2K
TCONS_00030051	11	-	1718614	1720620	ENSSSCT00000015030_dup82	UPSTREAM_2K
TCONS_00030374	11	-	5758384	5758888	ENSSSCT00000015030_dup82	UPSTREAM_2K
TCONS_00030375	11	-	5767112	5767653	ENSSSCT00000015030_dup82	UPSTREAM_2K
TCONS_00061495	14	+	84140742	84141913	ENSSSCT00000015186_dup30	UPSTREAM_2K
TCONS_00097782	17	-	55881515	55882000	ENSSSCT00000015361_dup849	DOWNSTREAM_2K
TCONS_00110883	2	+	86254532	86255522	ENSSSCT00000015384_dup1	UPSTREAM_2K
TCONS_00122472	3	+	9607851	9608717	ENSSSCT00000015385_dup22	UPSTREAM_2K
TCONS_00119180	2	-	98790383	98791501	ENSSSCT00000015453_dup3	DOWNSTREAM_2K
TCONS_00222282	X	-	17837059	17837565	ENSSSCT00000015529_dup29	DOWNSTREAM_2K
TCONS_00119832	2	-	124117127	124117980	ENSSSCT00000015532_dup1	DOWNSTREAM_2K
TCONS_00119841	2	-	124198784	124199594	ENSSSCT00000015533_dup199	DOWNSTREAM_2K
TCONS_00119840	2	-	124197174	124197984	ENSSSCT00000015533_dup199	DOWNSTREAM_2K
TCONS_00112679	2	+	140615080	140615881	ENSSSCT00000015610_dup1	DOWNSTREAM_2K
TCONS_00086201	16	+	58309409	58311480	ENSSSCT00000015652_dup43	UPSTREAM_2K
TCONS_00208912	9	-	8519927	8521090	ENSSSCT00000016173_dup1	DOWNSTREAM_2K
TCONS_00089762	16	-	58451457	58466951	ENSSSCT00000016181_dup33	DOWNSTREAM_2K
TCONS_00209091	9	-	10688715	10689292	ENSSSCT00000016203_dup1	DOWNSTREAM_2K
TCONS_00209092	9	-	10689446	10690188	ENSSSCT00000016203_dup1	DOWNSTREAM_2K
TCONS_00209110	9	-	10811132	10814728	ENSSSCT00000016207_dup1	UPSTREAM_2K
TCONS_00209167	9	-	11729848	11731307	ENSSSCT00000016221_dup1	UPSTREAM_2K
TCONS_00209168	9	-	11731496	11731816	ENSSSCT00000016221_dup1	UPSTREAM_2K
TCONS_00202723	9	+	31043015	31043393	ENSSSCT00000016327_dup1	UPSTREAM_2K
TCONS_00022456	10	+	75641146	75643599	ENSSSCT00000016330_dup147	UPSTREAM_2K
TCONS_00100293	18	+	21717986	21721560	ENSSSCT00000016330_dup89	UPSTREAM_2K
TCONS_00129226	3	-	9012856	9013258	ENSSSCT00000016380_dup9	DOWNSTREAM_2K
TCONS_00129225	3	-	9012013	9012505	ENSSSCT00000016380_dup9	DOWNSTREAM_2K
TCONS_00022963	10	-	2232564	2233207	ENSSSCT00000016395_dup450	UPSTREAM_2K
TCONS_00022845	10	-	772	1969	ENSSSCT00000016395_dup450	UPSTREAM_2K
TCONS_00006102	1	+	212227419	212230544	ENSSSCT00000016395_dup457	DOWNSTREAM_2K
TCONS_00212784	9	-	89948175	89948652	ENSSSCT00000016432_dup126	DOWNSTREAM_2K
TCONS_00121326	2	-	157585806	157586412	ENSSSCT00000016451_dup57	DOWNSTREAM_2K
TCONS_00211624	9	-	58378753	58379725	ENSSSCT00000016580_dup1	UPSTREAM_2K
TCONS_00211626	9	-	58411485	58412434	ENSSSCT00000016581_dup1	UPSTREAM_2K
TCONS_00211870	9	-	6.30702e+15	6.30705e+15	ENSSSCT00000016616_dup1	UPSTREAM_2K
TCONS_00211904	9	-	63786905	63788193	ENSSSCT00000016621_dup1	DOWNSTREAM_2K
TCONS_00211902	9	-	63780219	63786784	ENSSSCT00000016621_dup1	DOWNSTREAM_2K
TCONS_00141598	4	+	141462842	141466863	ENSSSCT00000016669_dup202	DOWNSTREAM_2K
TCONS_00070500	14	-	145620104	145620970	ENSSSCT00000016697_dup44	UPSTREAM_2K
TCONS_00212531	9	-	83189510	83192679	ENSSSCT00000016709_dup1	DOWNSTREAM_2K
TCONS_00186332	7	-	64019426	64020852	ENSSSCT00000016768_dup553	DOWNSTREAM_2K
TCONS_00076644	15	+	142260889	142261749	ENSSSCT00000016768_dup682	DOWNSTREAM_2K
TCONS_00224428	X	-	85792188	85793150	ENSSSCT00000016863_dup6	UPSTREAM_2K
TCONS_00224429	X	-	85793257	85794231	ENSSSCT00000016863_dup6	UPSTREAM_2K
TCONS_00214117	9	-	129659174	129661545	ENSSSCT00000016896_dup1	DOWNSTREAM_2K
TCONS_00214733	9	-	143296009	143297234	ENSSSCT00000016980_dup2	DOWNSTREAM_2K
TCONS_00207599	9	+	143401420	143402987	ENSSSCT00000016982_dup1	DOWNSTREAM_2K
TCONS_00214917	9	-	146261476	146263590	ENSSSCT00000017007_dup1	UPSTREAM_2K
TCONS_00212406	9	-	73664685	73665499	ENSSSCT00000017047_dup1	UPSTREAM_2K
TCONS_00212407	9	-	73665646	73667251	ENSSSCT00000017047_dup1	UPSTREAM_2K
TCONS_00013163	1	-	116135820	116136741	ENSSSCT00000017069_dup24	DOWNSTREAM_2K
TCONS_00078149	15	-	9604787	9606833	ENSSSCT00000017072_dup59	DOWNSTREAM_2K
TCONS_00162473	6	+	58306487	58307174	ENSSSCT00000017134_dup56	DOWNSTREAM_2K
TCONS_00162472	6	+	5.83053e+15	5.83055e+15	ENSSSCT00000017134_dup56	DOWNSTREAM_2K
TCONS_00079181	15	-	44494011	44495377	ENSSSCT00000017170_dup1	UPSTREAM_2K
TCONS_00079182	15	-	44495485	44495906	ENSSSCT00000017170_dup1	UPSTREAM_2K
TCONS_00072561	15	+	52280628	52290689	ENSSSCT00000017185_dup1	UPSTREAM_2K
TCONS_00080189	15	-	66382097	66382918	ENSSSCT00000017271_dup1	DOWNSTREAM_2K
TCONS_00073376	15	+	67030098	67030582	ENSSSCT00000017278_dup122	DOWNSTREAM_2K
TCONS_00080229	15	-	67028155	67030092	ENSSSCT00000017278_dup122	DOWNSTREAM_2K
TCONS_00168735	6	-	38442158	38444818	ENSSSCT00000017278_dup99	DOWNSTREAM_2K
TCONS_00080387	15	-	71678104	71679133	ENSSSCT00000017285_dup1	DOWNSTREAM_2K
TCONS_00080388	15	-	71679524	71680485	ENSSSCT00000017285_dup1	DOWNSTREAM_2K
TCONS_00081580	15	-	102425379	102426112	ENSSSCT00000017456_dup1	DOWNSTREAM_2K
TCONS_00210900	9	-	49492174	49493201	ENSSSCT00000017461_dup9	UPSTREAM_2K
TCONS_00075098	15	+	111895245	111896813	ENSSSCT00000017500_dup1	UPSTREAM_2K
TCONS_00081981	15	-	112046683	112048690	ENSSSCT00000017501_dup1	DOWNSTREAM_2K
TCONS_00069602	14	-	120711703	120712239	ENSSSCT00000017506_dup2	UPSTREAM_2K
TCONS_00047937	13	+	147623904	147626800	ENSSSCT00000017522_dup14	UPSTREAM_2K
TCONS_00075485	15	+	117062522	117063315	ENSSSCT00000017542_dup1	UPSTREAM_2K
TCONS_00180156	7	+	90920065	90921870	ENSSSCT00000017548_dup359	DOWNSTREAM_2K
TCONS_00163598	6	+	77428624	77428855	ENSSSCT00000017559_dup19	DOWNSTREAM_2K
TCONS_00054120	13	-	119135703	119137215	ENSSSCT00000017580_dup198	DOWNSTREAM_2K
TCONS_00083344	15	-	142011409	142017604	ENSSSCT00000017687_dup1	DOWNSTREAM_2K
TCONS_00077587	15	+	1.54609e+17	1.54611e+17	ENSSSCT00000017822_dup5	DOWNSTREAM_2K
TCONS_00077586	15	+	154608562	154612833	ENSSSCT00000017822_dup5	DOWNSTREAM_2K
TCONS_00214422	9	-	136426282	136427348	ENSSSCT00000017905_dup6	UPSTREAM_2K
TCONS_00103703	18	-	16048600	16053998	ENSSSCT00000018013_dup21	DOWNSTREAM_2K
TCONS_00050248	13	-	11285402	11285751	ENSSSCT00000018018_dup41	UPSTREAM_2K
TCONS_00104278	18	-	21355066	21355801	ENSSSCT00000018062_dup2	DOWNSTREAM_2K
TCONS_00174827	6	-	141220911	141221418	ENSSSCT00000018080_dup136	DOWNSTREAM_2K
TCONS_00026510	11	+	647578	649785	ENSSSCT00000018105_dup12	DOWNSTREAM_2K
TCONS_00026588	11	+	2491989	2493124	ENSSSCT00000018105_dup12	DOWNSTREAM_2K
TCONS_00026511	11	+	650259	650953	ENSSSCT00000018105_dup12	DOWNSTREAM_2K
TCONS_00026593	11	+	2508978	2509977	ENSSSCT00000018105_dup12	DOWNSTREAM_2K
TCONS_00026578	11	+	2292479	2292866	ENSSSCT00000018105_dup12	DOWNSTREAM_2K
TCONS_00014167	1	-	145849970	145851158	ENSSSCT00000018165_dup323	DOWNSTREAM_2K
TCONS_00170892	6	-	58264956	58265826	ENSSSCT00000018173_dup19	UPSTREAM_2K
TCONS_00181159	7	+	106238284	106238888	ENSSSCT00000018280_dup113	DOWNSTREAM_2K
TCONS_00130039	3	-	27756171	27758590	ENSSSCT00000018284_dup151	DOWNSTREAM_2K
TCONS_00113589	2	+	150924379	150924791	ENSSSCT00000018284_dup59	UPSTREAM_2K
TCONS_00088132	16	-	18541774	18542382	ENSSSCT00000018300_dup4	DOWNSTREAM_2K
TCONS_00059497	14	+	44696557	44697347	ENSSSCT00000018470_dup32	UPSTREAM_2K
TCONS_00089705	16	-	57957489	57958025	ENSSSCT00000018517_dup1	UPSTREAM_2K
TCONS_00052516	13	-	59469692	59470191	ENSSSCT00000018541_dup529	DOWNSTREAM_2K
TCONS_00090134	16	-	70005004	70006181	ENSSSCT00000018555_dup1	UPSTREAM_2K
TCONS_00086584	16	+	70065714	70068103	ENSSSCT00000018556_dup1	UPSTREAM_2K
TCONS_00090361	16	-	74309144	74311479	ENSSSCT00000018585_dup2	DOWNSTREAM_2K
TCONS_00090387	16	-	74607217	74607584	ENSSSCT00000018587_dup1	DOWNSTREAM_2K
TCONS_00090614	16	-	78287908	78289015	ENSSSCT00000018608_dup1	DOWNSTREAM_2K
TCONS_00090923	16	-	8.56086e+15	8.56087e+15	ENSSSCT00000018632_dup1	UPSTREAM_2K
TCONS_00090931	16	-	85903134	85904349	ENSSSCT00000018637_dup1	UPSTREAM_2K
TCONS_00053713	13	-	108261919	108262656	ENSSSCT00000018668_dup238	UPSTREAM_2K
TCONS_00053712	13	-	108260375	108261113	ENSSSCT00000018668_dup238	UPSTREAM_2K
TCONS_00194339	8	+	124066878	124067955	ENSSSCT00000018756_dup169	DOWNSTREAM_2K
TCONS_00115887	2	-	18647244	18647691	ENSSSCT00000018756_dup220	DOWNSTREAM_2K
TCONS_00038969	12	-	12401054	12401314	ENSSSCT00000018792_dup3	DOWNSTREAM_2K
TCONS_00093936	17	+	56770934	56775528	ENSSSCT00000018802_dup61	DOWNSTREAM_2K
TCONS_00039520	12	-	18496902	18497162	ENSSSCT00000018871_dup1	DOWNSTREAM_2K
TCONS_00004044	1	+	136403741	136405979	ENSSSCT00000018917_dup58	DOWNSTREAM_2K
TCONS_00004045	1	+	1.36404e+17	1.36404e+17	ENSSSCT00000018917_dup58	DOWNSTREAM_2K
TCONS_00195245	8	-	396883	397495	ENSSSCT00000019027_dup39	UPSTREAM_2K
TCONS_00195370	8	-	1766968	1767378	ENSSSCT00000019027_dup39	UPSTREAM_2K
TCONS_00195243	8	-	388056	388784	ENSSSCT00000019027_dup39	UPSTREAM_2K
TCONS_00195227	8	-	312836	313804	ENSSSCT00000019027_dup39	UPSTREAM_2K
TCONS_00195221	8	-	153379	155415	ENSSSCT00000019027_dup39	UPSTREAM_2K
TCONS_00195223	8	-	163977164125	164049164729	ENSSSCT00000019027_dup39	UPSTREAM_2K
TCONS_00195224	8	-	164867	165202	ENSSSCT00000019027_dup39	UPSTREAM_2K
TCONS_00195242	8	-	386038	387684	ENSSSCT00000019027_dup39	UPSTREAM_2K
TCONS_00195228	8	-	313938	315030	ENSSSCT00000019027_dup39	UPSTREAM_2K
TCONS_00203167	9	+	40627439	40628342	ENSSSCT00000019055_dup4	UPSTREAM_2K
TCONS_00210425	9	-	40625959	40627022	ENSSSCT00000019055_dup4	UPSTREAM_2K
TCONS_00203166	9	+	40626440	40626855	ENSSSCT00000019055_dup4	UPSTREAM_2K
TCONS_00039526	12	-	23784289	23785150	ENSSSCT00000019068_dup1	UPSTREAM_2K
TCONS_00039584	12	-	24299371	24300253	ENSSSCT00000019079_dup1	UPSTREAM_2K
TCONS_00196581	8	-	31070317	31071183	ENSSSCT00000019279_dup7	UPSTREAM_2K
TCONS_00083955	15	-	153317393	153323694	ENSSSCT00000019300_dup71	UPSTREAM_2K
TCONS_00028720	11	+	66614406	66618083	ENSSSCT00000019300_dup87	UPSTREAM_2K
TCONS_00041010	12	-	46838927	46839961	ENSSSCT00000019337_dup1	DOWNSTREAM_2K
TCONS_00054104	13	-	119017073	119018601	ENSSSCT00000019412_dup106	DOWNSTREAM_2K
TCONS_00041733	12	-	52639558	52640427	ENSSSCT00000019464_dup1	DOWNSTREAM_2K
TCONS_00045910	13	+	74632312	74633205	ENSSSCT00000019480_dup145	UPSTREAM_2K
TCONS_00042090	12	-	55219397	55219615	ENSSSCT00000019534_dup1	UPSTREAM_2K
TCONS_00225951	X	-	124659034	124660300	ENSSSCT00000019609_dup71	DOWNSTREAM_2K
TCONS_00042734	12	-	62849778	62850587	ENSSSCT00000019644_dup1	UPSTREAM_2K
TCONS_00042789	12	-	63550676	63551264	ENSSSCT00000019652_dup1	DOWNSTREAM_2K
TCONS_00042788	12	-	63549999	63550289	ENSSSCT00000019652_dup1	DOWNSTREAM_2K
TCONS_00215202	MT	+	324	1095	ENSSSCT00000019689_dup1	DOWNSTREAM_2K
TCONS_00181010	7	+	104423186	104423723	ENSSSCT00000022285_dup1	UPSTREAM_2K
TCONS_00187792	7	-	104601290	104603078	ENSSSCT00000022285_dup2	DOWNSTREAM_2K
TCONS_00106414	2	+	586727	587770	ENSSSCT00000022319_dup38	DOWNSTREAM_2K
TCONS_00106405	2	+	344818	345353	ENSSSCT00000022319_dup38	DOWNSTREAM_2K
TCONS_00106416	2	+	594893	595425	ENSSSCT00000022319_dup38	DOWNSTREAM_2K
TCONS_00106371	2	+	166927	167382	ENSSSCT00000022319_dup38	DOWNSTREAM_2K
TCONS_00106501	2	+	2814213	2814962	ENSSSCT00000022319_dup38	DOWNSTREAM_2K
TCONS_00106408	2	+	431303	432767	ENSSSCT00000022319_dup38	DOWNSTREAM_2K
TCONS_00106533	2	+	3278464	3279789	ENSSSCT00000022319_dup38	DOWNSTREAM_2K
TCONS_00106415	2	+	587918	588892	ENSSSCT00000022319_dup38	DOWNSTREAM_2K
TCONS_00106532	2	+	3275929	3278302	ENSSSCT00000022319_dup38	DOWNSTREAM_2K
TCONS_00106379	2	+	209690	210312	ENSSSCT00000022319_dup38	DOWNSTREAM_2K
TCONS_00106535	2	+	3282051	3282799	ENSSSCT00000022319_dup38	DOWNSTREAM_2K
TCONS_00106355	2	+	24636	30373	ENSSSCT00000022319_dup38	DOWNSTREAM_2K
TCONS_00106370	2	+	161665	162819	ENSSSCT00000022319_dup38	DOWNSTREAM_2K
TCONS_00106536	2	+	3283049	3283964	ENSSSCT00000022319_dup38	DOWNSTREAM_2K
TCONS_00106534	2	+	3280182	3281837	ENSSSCT00000022319_dup38	DOWNSTREAM_2K
TCONS_00106899	2	+	6429946	6430457	ENSSSCT00000022319_dup38	DOWNSTREAM_2K
TCONS_00011211	1	-	41892723	41896723	ENSSSCT00000022320_dup1	UPSTREAM_2K
TCONS_00048054	13	+	150025638	150026785	ENSSSCT00000022338_dup207	UPSTREAM_2K
TCONS_00048053	13	+	1.50024e+17	1.50024e+17	ENSSSCT00000022338_dup207	UPSTREAM_2K
TCONS_00149559	5	+	22642730	22643848	ENSSSCT00000022344_dup252	DOWNSTREAM_2K
TCONS_00090937	16	-	86002672	86003645	ENSSSCT00000022362_dup46	DOWNSTREAM_2K
TCONS_00087447	16	+	86005104	86006350	ENSSSCT00000022362_dup46	DOWNSTREAM_2K
TCONS_00037316	12	+	55256604	55256996	ENSSSCT00000022414_dup21	UPSTREAM_2K
TCONS_00015422	1	-	188398740	188400444	ENSSSCT00000022515_dup2	DOWNSTREAM_2K
TCONS_00114893	2	-	8346320	8346890	ENSSSCT00000022560_dup1	DOWNSTREAM_2K
TCONS_00053521	13	-	90863041	90864400	ENSSSCT00000022576_dup140	UPSTREAM_2K
TCONS_00224426	X	-	85784161	85784890	ENSSSCT00000022576_dup175	DOWNSTREAM_2K
TCONS_00136717	4	+	23499903	23500805	ENSSSCT00000022576_dup79	UPSTREAM_2K
TCONS_00136716	4	+	23497804	23499711	ENSSSCT00000022576_dup79	UPSTREAM_2K
TCONS_00048898	13	+	190882776	190888846	ENSSSCT00000022689_dup1	UPSTREAM_2K
TCONS_00048899	13	+	190889226	190890121	ENSSSCT00000022689_dup1	UPSTREAM_2K
TCONS_00187333	7	-	98799489	98799995	ENSSSCT00000022695_dup3	DOWNSTREAM_2K
TCONS_00159782	6	+	28331595	28332237	ENSSSCT00000022696_dup107	DOWNSTREAM_2K
TCONS_00181687	7	+	119705941	119706514	ENSSSCT00000022696_dup15	UPSTREAM_2K
TCONS_00217737	X	+	58602186	58603566	ENSSSCT00000022698_dup3	UPSTREAM_2K
TCONS_00199415	8	-	108334365	108334891	ENSSSCT00000022698_dup321	DOWNSTREAM_2K
TCONS_00156249	5	-	61441427	61442036	ENSSSCT00000022782_dup4	DOWNSTREAM_2K
TCONS_00082528	15	-	122535329	122535728	ENSSSCT00000022797_dup1	DOWNSTREAM_2K
TCONS_00082527	15	-	122531764	122535177	ENSSSCT00000022797_dup1	DOWNSTREAM_2K
TCONS_00171861	6	-	75496851	75497805	ENSSSCT00000022802_dup2	DOWNSTREAM_2K
TCONS_00052482	13	-	58705436	58706161	ENSSSCT00000022831_dup26	DOWNSTREAM_2K
TCONS_00183650	7	-	22160080	22160696	ENSSSCT00000022880_dup1	UPSTREAM_2K
TCONS_00101572	18	+	50376213	50377414	ENSSSCT00000022881_dup12	UPSTREAM_2K
TCONS_00085682	16	+	43122967	43124073	ENSSSCT00000022899_dup137	DOWNSTREAM_2K
TCONS_00000405	1	+	12073441	12074082	ENSSSCT00000022912_dup1	UPSTREAM_2K
TCONS_00200221	8	-	128457727	128458578	ENSSSCT00000022965_dup7	DOWNSTREAM_2K
TCONS_00205104	9	+	73721757	73723181	ENSSSCT00000023002_dup11	UPSTREAM_2K
TCONS_00210890	9	-	49469403	49470053	ENSSSCT00000023017_dup2	UPSTREAM_2K
TCONS_00210889	9	-	49467723	49468341	ENSSSCT00000023017_dup2	UPSTREAM_2K
TCONS_00114883	2	-	8263347	8263908	ENSSSCT00000023170_dup1	UPSTREAM_2K
TCONS_00114884	2	-	8264044	8264887	ENSSSCT00000023170_dup1	UPSTREAM_2K
TCONS_00124025	3	+	4.06009e+15	4.0601e+15	ENSSSCT00000023192_dup130	DOWNSTREAM_2K
TCONS_00124026	3	+	4.06009e+23	4.0601e+23	ENSSSCT00000023192_dup130	DOWNSTREAM_2K
TCONS_00083289	15	-	140663559	140670129	ENSSSCT00000023201_dup96	DOWNSTREAM_2K
TCONS_00003554	1	+	121475172	121476502	ENSSSCT00000023310_dup1	UPSTREAM_2K
TCONS_00112093	2	+	124336269	124336683	ENSSSCT00000023333_dup1	DOWNSTREAM_2K
TCONS_00112092	2	+	124334651	124335878	ENSSSCT00000023333_dup1	DOWNSTREAM_2K
TCONS_00206942	9	+	129650977	129651607	ENSSSCT00000023432_dup1	UPSTREAM_2K
TCONS_00206941	9	+	129648454	129650270	ENSSSCT00000023432_dup1	UPSTREAM_2K
TCONS_00005384	1	+	182969517	182977156	ENSSSCT00000023571_dup142	UPSTREAM_2K
TCONS_00146442	4	-	116241255	116241860	ENSSSCT00000023580_dup2	DOWNSTREAM_2K
TCONS_00034895	12	+	18491622	18492711	ENSSSCT00000023629_dup109	UPSTREAM_2K
TCONS_00157518	5	-	79498472	79499469	ENSSSCT00000023629_dup51	UPSTREAM_2K
TCONS_00009286	1	+	306717255	306717814	ENSSSCT00000023705_dup1	DOWNSTREAM_2K
TCONS_00193462	8	+	93469032	93469863	ENSSSCT00000023729_dup1	UPSTREAM_2K
TCONS_00076633	15	+	142085178	142085676	ENSSSCT00000023756_dup1	UPSTREAM_2K
TCONS_00162444	6	+	57995388	57995711	ENSSSCT00000023773_dup1	DOWNSTREAM_2K
TCONS_00170869	6	-	57991576	57993409	ENSSSCT00000023773_dup1	DOWNSTREAM_2K
TCONS_00114899	2	-	8362154	8363331	ENSSSCT00000023796_dup1	UPSTREAM_2K
TCONS_00102459	18	+	60971924	60973030	ENSSSCT00000023845_dup51	UPSTREAM_2K
TCONS_00097580	17	-	53757465	53758430	ENSSSCT00000023888_dup46	UPSTREAM_2K
TCONS_00053140	13	-	79000557	79003901	ENSSSCT00000023990_dup1	UPSTREAM_2K
TCONS_00052552	13	-	59923377	59924010	ENSSSCT00000024001_dup31	UPSTREAM_2K
TCONS_00021838	10	+	63542979	63543711	ENSSSCT00000024025_dup30	UPSTREAM_2K
TCONS_00053355	13	-	87091755	87092975	ENSSSCT00000024030_dup22	DOWNSTREAM_2K
TCONS_00084617	16	+	18687069	18687788	ENSSSCT00000024053_dup13	UPSTREAM_2K
TCONS_00068021	14	-	78398942	78399652	ENSSSCT00000024082_dup1	UPSTREAM_2K
TCONS_00189138	7	-	131284068	131286207	ENSSSCT00000024088_dup50	UPSTREAM_2K
TCONS_00017132	1	-	264623478	264624766	ENSSSCT00000024140_dup30	UPSTREAM_2K
TCONS_00007654	1	+	264624613	264625569	ENSSSCT00000024140_dup30	UPSTREAM_2K
TCONS_00098435	17	-	64937906	64938125	ENSSSCT00000024143_dup67	UPSTREAM_2K
TCONS_00163611	6	+	77578502	77579602	ENSSSCT00000024172_dup17	UPSTREAM_2K
TCONS_00049902	13	+	217490519	217490800	ENSSSCT00000024296_dup1	UPSTREAM_2K
TCONS_00057128	13	-	2.17477e+17	2.17477e+17	ENSSSCT00000024296_dup1	UPSTREAM_2K
TCONS_00057132	13	-	217491683	217492601	ENSSSCT00000024296_dup1	UPSTREAM_2K
TCONS_00049903	13	+	217491530	217492585	ENSSSCT00000024296_dup1	UPSTREAM_2K
TCONS_00041748	12	-	52727405	52727827	ENSSSCT00000024304_dup1	UPSTREAM_2K
TCONS_00008912	1	+	301358287	301359547	ENSSSCT00000024322_dup22	UPSTREAM_2K
TCONS_00008911	1	+	301352160	301358159	ENSSSCT00000024322_dup22	UPSTREAM_2K
TCONS_00187060	7	-	94004623	94005774	ENSSSCT00000024342_dup4	UPSTREAM_2K
TCONS_00047939	13	+	147679470	147680278	ENSSSCT00000024440_dup1	UPSTREAM_2K
TCONS_00129383	3	-	11001657	11002161	ENSSSCT00000024462_dup1	UPSTREAM_2K
TCONS_00158334	5	-	98017586	98017947	ENSSSCT00000024573_dup34	DOWNSTREAM_2K
TCONS_00152783	5	+	98018146	98019504	ENSSSCT00000024573_dup34	DOWNSTREAM_2K
TCONS_00158335	5	-	98018014	98019068	ENSSSCT00000024573_dup34	DOWNSTREAM_2K
TCONS_00196113	8	-	18832255	18832959	ENSSSCT00000024594_dup43	UPSTREAM_2K
TCONS_00016849	1	-	256194650	256195666	ENSSSCT00000024613_dup4	UPSTREAM_2K
TCONS_00017854	1	-	293438250	293438586	ENSSSCT00000024637_dup125	DOWNSTREAM_2K
TCONS_00005568	1	+	188632041	188632805	ENSSSCT00000024637_dup44	UPSTREAM_2K
TCONS_00116383	2	-	30021322	30022178	ENSSSCT00000024637_dup98	DOWNSTREAM_2K
TCONS_00116384	2	-	30023570	30023972	ENSSSCT00000024637_dup98	DOWNSTREAM_2K
TCONS_00197539	8	-	58761811	58762999	ENSSSCT00000024700_dup12	UPSTREAM_2K
TCONS_00191789	8	+	58761962	58762854	ENSSSCT00000024700_dup12	UPSTREAM_2K
TCONS_00072221	15	+	42837256	42839119	ENSSSCT00000024745_dup31	UPSTREAM_2K
TCONS_00116194	2	-	27625040	27625450	ENSSSCT00000024798_dup25	UPSTREAM_2K
TCONS_00047874	13	+	146299709	146300445	ENSSSCT00000024923_dup112	DOWNSTREAM_2K
TCONS_00031145	11	-	25669669	25670519	ENSSSCT00000024932_dup65	DOWNSTREAM_2K
TCONS_00018195	1	-	297319385	297320411	ENSSSCT00000024937_dup1	UPSTREAM_2K
TCONS_00089693	16	-	57938018	57938673	ENSSSCT00000024951_dup18	UPSTREAM_2K
TCONS_00089692	16	-	57936802	57937348	ENSSSCT00000024951_dup18	UPSTREAM_2K
TCONS_00043152	13	+	11502055	11502990	ENSSSCT00000024999_dup79	UPSTREAM_2K
TCONS_00179516	7	+	64088946	64090942	ENSSSCT00000025053_dup1	UPSTREAM_2K
TCONS_00043127	13	+	11436412	11437174	ENSSSCT00000025065_dup114	DOWNSTREAM_2K
TCONS_00043126	13	+	11434422	11435815	ENSSSCT00000025065_dup114	DOWNSTREAM_2K
TCONS_00130813	3	-	41310101	41310778	ENSSSCT00000025069_dup6	UPSTREAM_2K
TCONS_00049898	13	+	217415727	217417571	ENSSSCT00000025080_dup84	UPSTREAM_2K
TCONS_00008471	1	+	293710084	293711344	ENSSSCT00000025092_dup122	UPSTREAM_2K
TCONS_00004864	1	+	165355694	165356584	ENSSSCT00000025115_dup66	DOWNSTREAM_2K
TCONS_00055396	13	-	155814108	155815132	ENSSSCT00000025186_dup1	UPSTREAM_2K
TCONS_00175498	6	-	154968830	154969729	ENSSSCT00000025206_dup1	UPSTREAM_2K
TCONS_00175497	6	-	154964207	154968753	ENSSSCT00000025206_dup1	UPSTREAM_2K
TCONS_00103741	18	-	16458600	16459163	ENSSSCT00000025252_dup23	UPSTREAM_2K
TCONS_00047398	13	+	134160369	134160625	ENSSSCT00000025272_dup10	DOWNSTREAM_2K
TCONS_00134937	3	-	133069853	133070572	ENSSSCT00000025283_dup24	UPSTREAM_2K
TCONS_00139806	4	+	103049463	103050461	ENSSSCT00000025283_dup66	DOWNSTREAM_2K
TCONS_00167615	6	-	9285655	9286400	ENSSSCT00000025296_dup16	UPSTREAM_2K
TCONS_00112351	2	+	132485875	132486226	ENSSSCT00000025314_dup55	DOWNSTREAM_2K
TCONS_00032527	11	-	73751032	73751306	ENSSSCT00000025359_dup247	DOWNSTREAM_2K
TCONS_00075108	15	+	111964924	111967079	ENSSSCT00000025359_dup95	UPSTREAM_2K
TCONS_00204449	9	+	61814042	61815545	ENSSSCT00000025369_dup1	DOWNSTREAM_2K
TCONS_00085660	16	+	43083785	43084099	ENSSSCT00000025383_dup20	DOWNSTREAM_2K
TCONS_00046211	13	+	85591684	85592088	ENSSSCT00000025385_dup1	UPSTREAM_2K
TCONS_00007801	1	+	268274465	268275012	ENSSSCT00000025444_dup2	DOWNSTREAM_2K
TCONS_00057096	13	-	2.17189e+26	2.1719e+26	ENSSSCT00000025447_dup20	DOWNSTREAM_2K
TCONS_00013335	1	-	119902919	119903857	ENSSSCT00000025457_dup122	UPSTREAM_2K
TCONS_00003503	1	+	119903482	119904061	ENSSSCT00000025457_dup122	UPSTREAM_2K
TCONS_00090366	16	-	74346408	74347122	ENSSSCT00000025504_dup38	UPSTREAM_2K
TCONS_00010868	1	-	31702777	31703351	ENSSSCT00000025504_dup48	UPSTREAM_2K
TCONS_00010867	1	-	31700756	31702637	ENSSSCT00000025504_dup48	UPSTREAM_2K
TCONS_00083296	15	-	140697820	140698696	ENSSSCT00000025505_dup309	DOWNSTREAM_2K
TCONS_00083297	15	-	140698841	140699148	ENSSSCT00000025505_dup309	DOWNSTREAM_2K
TCONS_00179755	7	+	73144264	73144687	ENSSSCT00000025543_dup22	UPSTREAM_2K
TCONS_00089730	16	-	58028657	58029058	ENSSSCT00000025545_dup19	DOWNSTREAM_2K
TCONS_00001420	1	+	40778729	40780137	ENSSSCT00000025556_dup173	UPSTREAM_2K
TCONS_00216656	X	+	4.00104e+15	4.00105e+15	ENSSSCT00000025559_dup1	UPSTREAM_2K
TCONS_00167148	6	+	156144372	156144980	ENSSSCT00000025559_dup11	UPSTREAM_2K
TCONS_00163892	6	+	81999538	82001059	ENSSSCT00000025596_dup83	DOWNSTREAM_2K
TCONS_00129883	3	-	18572406	18572862	ENSSSCT00000025624_dup3	UPSTREAM_2K
TCONS_00052461	13	-	58619718	58620592	ENSSSCT00000025640_dup58	UPSTREAM_2K
TCONS_00025508	10	-	63528823	63529798	ENSSSCT00000025667_dup1	DOWNSTREAM_2K
TCONS_00045880	13	+	73523036	73523452	ENSSSCT00000025690_dup1	UPSTREAM_2K
TCONS_00093482	17	+	51520574	51521684	ENSSSCT00000025691_dup21	UPSTREAM_2K
TCONS_00093481	17	+	51519094	51520291	ENSSSCT00000025691_dup21	UPSTREAM_2K
TCONS_00214409	9	-	1.36285e+26	1.36286e+26	ENSSSCT00000025691_dup40	DOWNSTREAM_2K
TCONS_00098643	17	-	6.90734e+15	6.90739e+15	ENSSSCT00000025728_dup1	UPSTREAM_2K
TCONS_00074183	15	+	89310066	89310342	ENSSSCT00000025761_dup415	DOWNSTREAM_2K
TCONS_00203649	9	+	5.03183e+15	5.03185e+15	ENSSSCT00000025825_dup2	UPSTREAM_2K
TCONS_00175475	6	-	154757139	154759290	ENSSSCT00000025869_dup39	DOWNSTREAM_2K
TCONS_00198119	8	-	74143775	74145478	ENSSSCT00000025899_dup122	UPSTREAM_2K
TCONS_00214935	9	-	146563221	146563768	ENSSSCT00000025960_dup10	UPSTREAM_2K
TCONS_00193217	8	+	88560894	88561372	ENSSSCT00000025960_dup11	UPSTREAM_2K
TCONS_00080180	15	-	66264658	66266343	ENSSSCT00000026043_dup1	UPSTREAM_2K
TCONS_00089675	16	-	57884087	57885230	ENSSSCT00000026075_dup90	DOWNSTREAM_2K
TCONS_00170909	6	-	5.84935e+15	5.84935e+15	ENSSSCT00000026122_dup1	UPSTREAM_2K
TCONS_00049837	13	+	217074123	217075722	ENSSSCT00000026218_dup1	DOWNSTREAM_2K
TCONS_00011443	1	-	50510084	50511601	ENSSSCT00000026265_dup20	UPSTREAM_2K
TCONS_00016633	1	-	247511229	247512027	ENSSSCT00000026265_dup42	DOWNSTREAM_2K
TCONS_00082019	15	-	112618441	112619024	ENSSSCT00000026273_dup77	DOWNSTREAM_2K
TCONS_00082018	15	-	112617672	112618338	ENSSSCT00000026273_dup77	DOWNSTREAM_2K
TCONS_00159084	6	+	7624943	7627188	ENSSSCT00000026277_dup55	UPSTREAM_2K
TCONS_00046280	13	+	87042232	87042525	ENSSSCT00000026312_dup29	UPSTREAM_2K
TCONS_00062818	14	+	121661056	121661668	ENSSSCT00000026339_dup1	UPSTREAM_2K
TCONS_00055146	13	-	149001738	149002648	ENSSSCT00000026347_dup3	DOWNSTREAM_2K
TCONS_00135458	3	-	144266842	144267376	ENSSSCT00000026352_dup2	UPSTREAM_2K
TCONS_00022363	10	+	73279371	73281388	ENSSSCT00000026411_dup10	UPSTREAM_2K
TCONS_00214757	9	-	143511939	143512657	ENSSSCT00000026434_dup39	DOWNSTREAM_2K
TCONS_00140220	4	+	113344376	113349620	ENSSSCT00000026469_dup126	DOWNSTREAM_2K
TCONS_00046216	13	+	85641513	85642227	ENSSSCT00000026469_dup166	DOWNSTREAM_2K
TCONS_00207260	9	+	136402019	136402501	ENSSSCT00000026469_dup93	DOWNSTREAM_2K
TCONS_00214415	9	-	136398153	136400376	ENSSSCT00000026469_dup93	DOWNSTREAM_2K
TCONS_00016759	1	-	252224259	252225170	ENSSSCT00000026470_dup79	DOWNSTREAM_2K
TCONS_00090590	16	-	78149050	78149588	ENSSSCT00000026502_dup42	DOWNSTREAM_2K
TCONS_00087018	16	+	78150053	78150579	ENSSSCT00000026502_dup42	DOWNSTREAM_2K
TCONS_00135277	3	-	140458711	140459824	ENSSSCT00000026549_dup1	UPSTREAM_2K
TCONS_00046284	13	+	87080163	87080994	ENSSSCT00000026585_dup1	DOWNSTREAM_2K
TCONS_00071938	15	+	35122487	35123563	ENSSSCT00000026618_dup1	UPSTREAM_2K
TCONS_00085694	16	+	43140316	43140590	ENSSSCT00000026657_dup79	DOWNSTREAM_2K
TCONS_00085693	16	+	43138552	43139087	ENSSSCT00000026657_dup79	DOWNSTREAM_2K
TCONS_00200336	8	-	131049939	131050867	ENSSSCT00000026710_dup1	DOWNSTREAM_2K
TCONS_00095883	17	-	18894806	18896648	ENSSSCT00000026729_dup1	DOWNSTREAM_2K
TCONS_00180141	7	+	90636015	90637206	ENSSSCT00000026803_dup2	UPSTREAM_2K
TCONS_00180140	7	+	90634384	90635407	ENSSSCT00000026803_dup2	UPSTREAM_2K
TCONS_00172167	6	-	81065891	81066930	ENSSSCT00000026814_dup1	DOWNSTREAM_2K
TCONS_00098525	17	-	66524278	66524838	ENSSSCT00000026837_dup191	DOWNSTREAM_2K
TCONS_00203658	9	+	50382876	50383527	ENSSSCT00000027153_dup141	DOWNSTREAM_2K
TCONS_00016882	1	-	257367833	257370635	ENSSSCT00000027155_dup4	DOWNSTREAM_2K
TCONS_00145593	4	-	98427708	98431041	ENSSSCT00000027168_dup1	DOWNSTREAM_2K
TCONS_00084087	15	-	154995124	154996047	ENSSSCT00000027221_dup30	UPSTREAM_2K
TCONS_00101621	18	+	5.09899e+15	5.09899e+15	ENSSSCT00000027225_dup1	DOWNSTREAM_2K
TCONS_00013135	1	-	115431604	115435316	ENSSSCT00000027235_dup331	DOWNSTREAM_2K
TCONS_00015168	1	-	181452720	181453314	ENSSSCT00000027236_dup1	UPSTREAM_2K
TCONS_00015167	1	-	181451704	181452233	ENSSSCT00000027236_dup1	UPSTREAM_2K
TCONS_00116201	2	-	27781702	27782517	ENSSSCT00000027305_dup1	DOWNSTREAM_2K
TCONS_00116200	2	-	27779792	27781579	ENSSSCT00000027305_dup1	DOWNSTREAM_2K
TCONS_00069352	14	-	116921977	116922511	ENSSSCT00000027313_dup639	DOWNSTREAM_2K
TCONS_00197558	8	-	59000811	59001050	ENSSSCT00000027317_dup2	DOWNSTREAM_2K
TCONS_00016844	1	-	256182887	256183734	ENSSSCT00000027358_dup246	UPSTREAM_2K
TCONS_00113053	2	+	147257390	147258121	ENSSSCT00000027358_dup376	DOWNSTREAM_2K
TCONS_00018223	1	-	298046278	298051688	ENSSSCT00000027358_dup482	DOWNSTREAM_2K
TCONS_00148388	5	+	77374727740774	77377027741614	ENSSSCT00000027364_dup17	UPSTREAM_2K
TCONS_00126094	3	+	78382049	78382825	ENSSSCT00000027369_dup2	UPSTREAM_2K
TCONS_00039995	12	-	36925685	36926231	ENSSSCT00000027408_dup1	DOWNSTREAM_2K
TCONS_00210778	9	-	47882973	47883379	ENSSSCT00000027431_dup23	DOWNSTREAM_2K
TCONS_00101454	18	+	49488447	49488800	ENSSSCT00000027431_dup33	DOWNSTREAM_2K
TCONS_00062824	14	+	121741782	121742696	ENSSSCT00000027462_dup11	UPSTREAM_2K
TCONS_00212310	9	-	72605847	72606642	ENSSSCT00000027543_dup1	DOWNSTREAM_2K
TCONS_00061529	14	+	84444430	84445098	ENSSSCT00000027549_dup229	DOWNSTREAM_2K
TCONS_00061528	14	+	84442330	84444025	ENSSSCT00000027549_dup229	DOWNSTREAM_2K
TCONS_00010996	1	-	35576781	35577652	ENSSSCT00000027554_dup11	DOWNSTREAM_2K
TCONS_00107113	2	+	8275387	8276416	ENSSSCT00000027556_dup1	UPSTREAM_2K
TCONS_00114885	2	-	8276110	8276599	ENSSSCT00000027556_dup1	UPSTREAM_2K
TCONS_00121884	3	+	1376159	1377144	ENSSSCT00000027621_dup14	DOWNSTREAM_2K
TCONS_00121800	3	+	89431	89728	ENSSSCT00000027621_dup14	DOWNSTREAM_2K
TCONS_00122013	3	+	4732891	4734849	ENSSSCT00000027621_dup14	DOWNSTREAM_2K
TCONS_00121991	3	+	4567190	4567887	ENSSSCT00000027621_dup14	DOWNSTREAM_2K
TCONS_00122010	3	+	4643012	4644919	ENSSSCT00000027621_dup14	DOWNSTREAM_2K
TCONS_00121868	3	+	1169674	1170548	ENSSSCT00000027621_dup14	DOWNSTREAM_2K
TCONS_00122139	3	+	6.41693e+27	6.41708e+27	ENSSSCT00000027621_dup14	DOWNSTREAM_2K
TCONS_00121802	3	+	121401	124178	ENSSSCT00000027621_dup14	DOWNSTREAM_2K
TCONS_00122017	3	+	4742237	4743197	ENSSSCT00000027621_dup14	DOWNSTREAM_2K
TCONS_00122141	3	+	6.41701e+27	6.41708e+27	ENSSSCT00000027621_dup14	DOWNSTREAM_2K
TCONS_00121819	3	+	410016	410629	ENSSSCT00000027621_dup14	DOWNSTREAM_2K
TCONS_00121818	3	+	406074	409335	ENSSSCT00000027621_dup14	DOWNSTREAM_2K
TCONS_00122138	3	+	6.41522e+27	6.4153e+27	ENSSSCT00000027621_dup14	DOWNSTREAM_2K
TCONS_00121804	3	+	125343	126037	ENSSSCT00000027621_dup14	DOWNSTREAM_2K
TCONS_00121883	3	+	1374199	1375995	ENSSSCT00000027621_dup14	DOWNSTREAM_2K
TCONS_00122131	3	+	6396339	6396971	ENSSSCT00000027621_dup14	DOWNSTREAM_2K
TCONS_00122128	3	+	6389997	6390632	ENSSSCT00000027621_dup14	DOWNSTREAM_2K
TCONS_00121992	3	+	4568733	4569142	ENSSSCT00000027621_dup14	DOWNSTREAM_2K
TCONS_00122140	3	+	6.41696e+27	6.41708e+27	ENSSSCT00000027621_dup14	DOWNSTREAM_2K
TCONS_00122132	3	+	6397108	6397971	ENSSSCT00000027621_dup14	DOWNSTREAM_2K
TCONS_00122018	3	+	4743724	4744412	ENSSSCT00000027621_dup14	DOWNSTREAM_2K
TCONS_00122019	3	+	4744775	4745736	ENSSSCT00000027621_dup14	DOWNSTREAM_2K
TCONS_00121869	3	+	1171022	1171856	ENSSSCT00000027621_dup14	DOWNSTREAM_2K
TCONS_00122062	3	+	5289539	5291111	ENSSSCT00000027621_dup14	DOWNSTREAM_2K
TCONS_00122063	3	+	5291468	5292776	ENSSSCT00000027621_dup14	DOWNSTREAM_2K
TCONS_00122016	3	+	4740960	4742087	ENSSSCT00000027621_dup14	DOWNSTREAM_2K
TCONS_00122008	3	+	4639384	4642092	ENSSSCT00000027621_dup14	DOWNSTREAM_2K
TCONS_00122021	3	+	4747319	4749588	ENSSSCT00000027621_dup14	DOWNSTREAM_2K
TCONS_00121801	3	+	90001	90733	ENSSSCT00000027621_dup14	DOWNSTREAM_2K
TCONS_00122137	3	+	6.41503e+27	6.4153e+27	ENSSSCT00000027621_dup14	DOWNSTREAM_2K
TCONS_00122023	3	+	4756698	4757510	ENSSSCT00000027621_dup14	DOWNSTREAM_2K
TCONS_00121799	3	+	84834	89166	ENSSSCT00000027621_dup14	DOWNSTREAM_2K
TCONS_00122129	3	+	6391174	6391709	ENSSSCT00000027621_dup14	DOWNSTREAM_2K
TCONS_00121803	3	+	124283	125201	ENSSSCT00000027621_dup14	DOWNSTREAM_2K
TCONS_00122020	3	+	4746500	4746928	ENSSSCT00000027621_dup14	DOWNSTREAM_2K
TCONS_00122142	3	+	6420627	6421830	ENSSSCT00000027621_dup14	DOWNSTREAM_2K
TCONS_00122130	3	+	6393023	6394393	ENSSSCT00000027621_dup14	DOWNSTREAM_2K
TCONS_00122009	3	+	4642316	4642803	ENSSSCT00000027621_dup14	DOWNSTREAM_2K
TCONS_00179577	7	+	69449207	69449718	ENSSSCT00000027636_dup12	UPSTREAM_2K
TCONS_00138755	4	+	87114060	87117284	ENSSSCT00000027636_dup23	UPSTREAM_2K
TCONS_00098641	17	-	69070523	69070961	ENSSSCT00000027642_dup64	DOWNSTREAM_2K
TCONS_00171571	6	-	70354700	70355859	ENSSSCT00000027670_dup85	DOWNSTREAM_2K
TCONS_00226675	X	-	139195631	139200198	ENSSSCT00000027724_dup41	DOWNSTREAM_2K
TCONS_00219718	X	+	116256094	116256621	ENSSSCT00000027730_dup1	UPSTREAM_2K
TCONS_00000211	1	+	6.58913e+20	6.58928e+20	ENSSSCT00000027809_dup311	DOWNSTREAM_2K
TCONS_00000005	1	+	268472	269967	ENSSSCT00000027809_dup311	DOWNSTREAM_2K
TCONS_00000202	1	+	6526030	6527424	ENSSSCT00000027809_dup311	DOWNSTREAM_2K
TCONS_00000204	1	+	6531272	6532027	ENSSSCT00000027809_dup311	DOWNSTREAM_2K
TCONS_00000206	1	+	6537606	6538111	ENSSSCT00000027809_dup311	DOWNSTREAM_2K
TCONS_00000208	1	+	6562040	6563187	ENSSSCT00000027809_dup311	DOWNSTREAM_2K
TCONS_00000203	1	+	6527703	6528375	ENSSSCT00000027809_dup311	DOWNSTREAM_2K
TCONS_00000082	1	+	1215928	1216633	ENSSSCT00000027809_dup311	DOWNSTREAM_2K
TCONS_00000205	1	+	6533454	6536317	ENSSSCT00000027809_dup311	DOWNSTREAM_2K
TCONS_00000207	1	+	6558589	6559265	ENSSSCT00000027809_dup311	DOWNSTREAM_2K
TCONS_00000210	1	+	65890996591435	65892826593226	ENSSSCT00000027809_dup311	DOWNSTREAM_2K
TCONS_00170283	6	-	5.32898e+15	5.32905e+15	ENSSSCT00000027911_dup1	UPSTREAM_2K
TCONS_00021695	10	+	61425743	61426945	ENSSSCT00000027911_dup2	DOWNSTREAM_2K
TCONS_00025436	10	-	62240842	62241730	ENSSSCT00000027935_dup49	UPSTREAM_2K
TCONS_00050162	13	-	4877557	4878093	ENSSSCT00000027935_dup86	UPSTREAM_2K
TCONS_00011779	1	-	63867872	63868357	ENSSSCT00000027965_dup1	DOWNSTREAM_2K
TCONS_00075251	15	+	113387004	113387629	ENSSSCT00000027979_dup16	UPSTREAM_2K
TCONS_00207678	9	+	144552342	144552981	ENSSSCT00000027979_dup3	UPSTREAM_2K
TCONS_00026923	11	+	7205192	7206044	ENSSSCT00000027994_dup1	UPSTREAM_2K
TCONS_00056092	13	-	190057949	190060101	ENSSSCT00000028007_dup1	DOWNSTREAM_2K
TCONS_00150780	5	+	62646205	62646440	ENSSSCT00000028010_dup321	DOWNSTREAM_2K
TCONS_00158061	5	-	92224658	92225716	ENSSSCT00000028011_dup12	UPSTREAM_2K
TCONS_00041122	12	-	47875253	47876063	ENSSSCT00000028015_dup227	DOWNSTREAM_2K
TCONS_00084895	16	+	30783922	30784305	ENSSSCT00000028104_dup686	DOWNSTREAM_2K
TCONS_00084897	16	+	30785334	30786188	ENSSSCT00000028104_dup686	DOWNSTREAM_2K
TCONS_00084896	16	+	30784692	30785271	ENSSSCT00000028104_dup686	DOWNSTREAM_2K
TCONS_00000393	1	+	11913228	11914048	ENSSSCT00000028107_dup1	UPSTREAM_2K
TCONS_00130855	3	-	41651520	41651809	ENSSSCT00000028167_dup1	DOWNSTREAM_2K
TCONS_00168172	6	-	25954799	25955448	ENSSSCT00000028203_dup1	DOWNSTREAM_2K
TCONS_00168171	6	-	25952978	25954327	ENSSSCT00000028203_dup1	DOWNSTREAM_2K
TCONS_00001096	1	+	31607005	31607708	ENSSSCT00000028217_dup97	DOWNSTREAM_2K
TCONS_00046675	13	+	108592676	108596503	ENSSSCT00000028219_dup549	DOWNSTREAM_2K
TCONS_00018373	1	-	301978567	301978887	ENSSSCT00000028239_dup7	DOWNSTREAM_2K
TCONS_00053831	13	-	111098380	111098630	ENSSSCT00000028292_dup2	DOWNSTREAM_2K
TCONS_00012413	1	-	86396654	86397332	ENSSSCT00000028296_dup58	DOWNSTREAM_2K
TCONS_00012412	1	-	86392032	86396406	ENSSSCT00000028296_dup58	DOWNSTREAM_2K
TCONS_00004047	1	+	136408628	136409232	ENSSSCT00000028346_dup22	UPSTREAM_2K
TCONS_00166479	6	+	145977611	145978994	ENSSSCT00000028392_dup15	UPSTREAM_2K
TCONS_00146740	4	-	120982228	120983102	ENSSSCT00000028392_dup45	DOWNSTREAM_2K
TCONS_00098644	17	-	69079475	69080229	ENSSSCT00000028398_dup1	DOWNSTREAM_2K
TCONS_00098645	17	-	69080318	69081002	ENSSSCT00000028398_dup1	DOWNSTREAM_2K
TCONS_00167142	6	+	155977674	155981645	ENSSSCT00000028401_dup1	UPSTREAM_2K
TCONS_00175548	6	-	155982015	155982788	ENSSSCT00000028401_dup1	UPSTREAM_2K
TCONS_00078071	15	-	7776079	7776897	ENSSSCT00000028490_dup56	UPSTREAM_2K
TCONS_00078070	15	-	7774170	7775798	ENSSSCT00000028490_dup56	UPSTREAM_2K
TCONS_00207253	9	+	136360015	136360466	ENSSSCT00000028501_dup2	UPSTREAM_2K
TCONS_00081060	15	-	89757156	89758118	ENSSSCT00000028507_dup1	DOWNSTREAM_2K
TCONS_00060790	14	+	69313605	69314605	ENSSSCT00000028508_dup10	UPSTREAM_2K
TCONS_00188602	7	-	122183678	122184247	ENSSSCT00000028542_dup2	DOWNSTREAM_2K
TCONS_00128829	3	-	4656300	4656549	ENSSSCT00000028566_dup342	UPSTREAM_2K
TCONS_00128952	3	-	6511734	6512156	ENSSSCT00000028566_dup342	UPSTREAM_2K
TCONS_00128831	3	-	4687685	4687975	ENSSSCT00000028566_dup342	UPSTREAM_2K
TCONS_00128624	3	-	103992	104410	ENSSSCT00000028566_dup342	UPSTREAM_2K
TCONS_00128950	3	-	6508507	6510499	ENSSSCT00000028566_dup342	UPSTREAM_2K
TCONS_00128836	3	-	4724590	4726340	ENSSSCT00000028566_dup342	UPSTREAM_2K
TCONS_00128842	3	-	4743651	4744458	ENSSSCT00000028566_dup342	UPSTREAM_2K
TCONS_00128814	3	-	4565003	4566298	ENSSSCT00000028566_dup342	UPSTREAM_2K
TCONS_00128838	3	-	4.72728e+20	4.72738e+20	ENSSSCT00000028566_dup342	UPSTREAM_2K
TCONS_00128844	3	-	4749860	4751085	ENSSSCT00000028566_dup342	UPSTREAM_2K
TCONS_00128835	3	-	4723839	4724521	ENSSSCT00000028566_dup342	UPSTREAM_2K
TCONS_00128623	3	-	100834	103724	ENSSSCT00000028566_dup342	UPSTREAM_2K
TCONS_00128813	3	-	4564180	4564730	ENSSSCT00000028566_dup342	UPSTREAM_2K
TCONS_00128625	3	-	105592	108075	ENSSSCT00000028566_dup342	UPSTREAM_2K
TCONS_00128837	3	-	4726732	4727185	ENSSSCT00000028566_dup342	UPSTREAM_2K
TCONS_00128830	3	-	4686644	4687625	ENSSSCT00000028566_dup342	UPSTREAM_2K
TCONS_00128841	3	-	4742554	4743227	ENSSSCT00000028566_dup342	UPSTREAM_2K
TCONS_00128843	3	-	47488454750738	47492134751027	ENSSSCT00000028566_dup342	UPSTREAM_2K
TCONS_00128941	3	-	6429250	6429671	ENSSSCT00000028566_dup342	UPSTREAM_2K
TCONS_00128825	3	-	4642301	4642880	ENSSSCT00000028566_dup342	UPSTREAM_2K
TCONS_00128951	3	-	6510888	6511297	ENSSSCT00000028566_dup342	UPSTREAM_2K
TCONS_00128627	3	-	144013	144506	ENSSSCT00000028566_dup342	UPSTREAM_2K
TCONS_00176088	7	+	9.12521e+20	9.12523e+20	ENSSSCT00000028580_dup13	UPSTREAM_2K
TCONS_00176095	7	+	9134860	9135173	ENSSSCT00000028580_dup13	UPSTREAM_2K
TCONS_00021847	10	+	63560161	63560788	ENSSSCT00000028618_dup7	UPSTREAM_2K
TCONS_00204857	9	+	7.03094e+31	7.03097e+31	ENSSSCT00000028661_dup1	UPSTREAM_2K
TCONS_00085907	16	+	54722561	54724695	ENSSSCT00000028722_dup3	UPSTREAM_2K
TCONS_00045383	13	+	58296569	58298748	ENSSSCT00000028758_dup59	UPSTREAM_2K
TCONS_00045384	13	+	58299123	58299509	ENSSSCT00000028758_dup59	UPSTREAM_2K
TCONS_00118410	2	-	76656255	76657007	ENSSSCT00000028794_dup1	DOWNSTREAM_2K
TCONS_00192599	8	+	77005229	77005890	ENSSSCT00000028828_dup18	UPSTREAM_2K
TCONS_00192598	8	+	77003040	77004309	ENSSSCT00000028828_dup18	UPSTREAM_2K
TCONS_00212301	9	-	72562672	72563494	ENSSSCT00000028838_dup1	DOWNSTREAM_2K
TCONS_00089778	16	-	58518146	58519889	ENSSSCT00000028839_dup35	UPSTREAM_2K
TCONS_00010176	1	-	12004040	12005342	ENSSSCT00000028847_dup3	DOWNSTREAM_2K
TCONS_00010177	1	-	12005566	12005999	ENSSSCT00000028847_dup3	DOWNSTREAM_2K
TCONS_00169553	6	-	47153047	47153527	ENSSSCT00000028895_dup29	UPSTREAM_2K
TCONS_00169554	6	-	47153776	47155129	ENSSSCT00000028895_dup29	UPSTREAM_2K
TCONS_00161133	6	+	47154302	47155140	ENSSSCT00000028895_dup29	UPSTREAM_2K
TCONS_00087236	16	+	81741463	81741874	ENSSSCT00000028915_dup71	UPSTREAM_2K
TCONS_00019011	1	-	313822319	313822856	ENSSSCT00000028932_dup1	UPSTREAM_2K
TCONS_00123116	3	+	18619998	18628287	ENSSSCT00000028946_dup1	UPSTREAM_2K
TCONS_00124977	3	+	59711087	59711890	ENSSSCT00000028960_dup159	DOWNSTREAM_2K
TCONS_00065941	14	-	35978886	35979357	ENSSSCT00000028960_dup77	UPSTREAM_2K
TCONS_00147406	4	-	135943497	135944078	ENSSSCT00000028973_dup141	DOWNSTREAM_2K
TCONS_00054305	13	-	126396175	126396755	ENSSSCT00000029004_dup1	DOWNSTREAM_2K
TCONS_00187719	7	-	103565945	103566845	ENSSSCT00000029030_dup11	UPSTREAM_2K
TCONS_00187720	7	-	103566966	103567986	ENSSSCT00000029030_dup11	UPSTREAM_2K
TCONS_00048210	13	+	154900414	154901077	ENSSSCT00000029120_dup11	UPSTREAM_2K
TCONS_00055342	13	-	154899517	154899867	ENSSSCT00000029120_dup11	UPSTREAM_2K
TCONS_00175065	6	-	147471543	147473970	ENSSSCT00000029160_dup1	DOWNSTREAM_2K
TCONS_00132476	3	-	72032990	72033435	ENSSSCT00000029184_dup1	DOWNSTREAM_2K
TCONS_00132475	3	-	72031676	72032770	ENSSSCT00000029184_dup1	DOWNSTREAM_2K
TCONS_00071051	15	+	3594836	3595194	ENSSSCT00000029314_dup105	DOWNSTREAM_2K
TCONS_00070982	15	+	1956775	1957553	ENSSSCT00000029314_dup105	DOWNSTREAM_2K
TCONS_00071070	15	+	3825727	3828058	ENSSSCT00000029314_dup105	DOWNSTREAM_2K
TCONS_00070981	15	+	1954130	1955253	ENSSSCT00000029314_dup105	DOWNSTREAM_2K
TCONS_00070980	15	+	1953456	1953940	ENSSSCT00000029314_dup105	DOWNSTREAM_2K
TCONS_00045375	13	+	58116112	58116701	ENSSSCT00000029314_dup123	UPSTREAM_2K
TCONS_00078080	15	-	7794945	7795654	ENSSSCT00000029382_dup39	DOWNSTREAM_2K
TCONS_00078079	15	-	7793486	7794868	ENSSSCT00000029382_dup39	DOWNSTREAM_2K
TCONS_00181756	7	+	120773740	120774539	ENSSSCT00000029387_dup17	UPSTREAM_2K
TCONS_00188526	7	-	120772924	120773503	ENSSSCT00000029387_dup17	UPSTREAM_2K
TCONS_00188527	7	-	120774022	120774743	ENSSSCT00000029387_dup17	UPSTREAM_2K
TCONS_00198950	8	-	88139880	88140593	ENSSSCT00000029447_dup13	UPSTREAM_2K
TCONS_00148392	5	+	7751923	7752301	ENSSSCT00000029481_dup2	UPSTREAM_2K
TCONS_00154047	5	-	14213458	14214095	ENSSSCT00000029499_dup1	UPSTREAM_2K
TCONS_00052309	13	-	55730097	55730512	ENSSSCT00000029503_dup61	DOWNSTREAM_2K
TCONS_00159821	6	+	28776505	28780336	ENSSSCT00000029512_dup113	DOWNSTREAM_2K
TCONS_00168337	6	-	28777607	28778164	ENSSSCT00000029512_dup113	DOWNSTREAM_2K
TCONS_00214963	9	-	1.46884e+44	1.46885e+44	ENSSSCT00000029603_dup3	UPSTREAM_2K
TCONS_00057126	13	-	217441685	217442232	ENSSSCT00000029647_dup1	DOWNSTREAM_2K
TCONS_00043132	13	+	11450848	11458574	ENSSSCT00000029658_dup39	DOWNSTREAM_2K
TCONS_00167083	6	+	155222206	155224311	ENSSSCT00000029658_dup5	UPSTREAM_2K
TCONS_00127447	3	+	117485541	117486442	ENSSSCT00000029774_dup1	UPSTREAM_2K
TCONS_00201771	9	+	10825045	10825768	ENSSSCT00000029778_dup8	UPSTREAM_2K
TCONS_00130190	3	-	31084747	31085434	ENSSSCT00000029802_dup90	UPSTREAM_2K
TCONS_00060785	14	+	69305287	69306491	ENSSSCT00000029943_dup97	UPSTREAM_2K
TCONS_00033240	11	-	86901941	86902161	ENSSSCT00000029980_dup18	UPSTREAM_2K
TCONS_00057094	13	-	217175215	217176764	ENSSSCT00000030032_dup2	DOWNSTREAM_2K
TCONS_00182972	7	-	8168016	8168696	ENSSSCT00000030034_dup1	DOWNSTREAM_2K
TCONS_00078558	15	-	2.87568e+15	2.87655e+15	ENSSSCT00000030086_dup18	UPSTREAM_2K
TCONS_00011006	1	-	35791061	35792023	ENSSSCT00000030088_dup2	DOWNSTREAM_2K
TCONS_00125956	3	+	75853782	75855497	ENSSSCT00000030092_dup18	UPSTREAM_2K
TCONS_00063878	14	+	152191191	152194629	ENSSSCT00000030128_dup1	DOWNSTREAM_2K
TCONS_00146274	4	-	113592429	113592990	ENSSSCT00000030133_dup2	DOWNSTREAM_2K
TCONS_00061519	14	+	84384940	84388523	ENSSSCT00000030186_dup23	UPSTREAM_2K
TCONS_00193476	8	+	93591267	93592741	ENSSSCT00000030186_dup39	DOWNSTREAM_2K
TCONS_00215386	X	+	3925952	3926557	ENSSSCT00000030187_dup3	DOWNSTREAM_2K
TCONS_00103700	18	-	16029822	16030454	ENSSSCT00000030213_dup21	UPSTREAM_2K
TCONS_00130957	3	-	42860334	42861782	ENSSSCT00000030231_dup94	DOWNSTREAM_2K
TCONS_00130956	3	-	42856829	42860212	ENSSSCT00000030231_dup94	DOWNSTREAM_2K
TCONS_00189105	7	-	130935715	130936905	ENSSSCT00000030307_dup1	DOWNSTREAM_2K
TCONS_00068491	14	-	88495110	88496673	ENSSSCT00000030403_dup76	DOWNSTREAM_2K
TCONS_00145916	4	-	103055016	103055983	ENSSSCT00000030438_dup2	UPSTREAM_2K
TCONS_00062836	14	+	121801580	121802570	ENSSSCT00000030455_dup164	UPSTREAM_2K
TCONS_00172583	6	-	87820962	87821881	ENSSSCT00000030455_dup271	DOWNSTREAM_2K
TCONS_00195741	8	-	10551071	10552696	ENSSSCT00000030523_dup210	DOWNSTREAM_2K
TCONS_00195742	8	-	10553061	10553520	ENSSSCT00000030523_dup210	DOWNSTREAM_2K
TCONS_00054312	13	-	130474404	130475784	ENSSSCT00000030536_dup1	DOWNSTREAM_2K
TCONS_00054313	13	-	130475872	130476393	ENSSSCT00000030536_dup1	DOWNSTREAM_2K
TCONS_00173049	6	-	96249627	96250201	ENSSSCT00000030543_dup1	DOWNSTREAM_2K
TCONS_00052424	13	-	58483307	58488160	ENSSSCT00000030575_dup285	UPSTREAM_2K
TCONS_00153612	5	-	4.17718e+20	4.17837e+20	ENSSSCT00000030575_dup523	UPSTREAM_2K
TCONS_00153603	5	-	4072671	4073530	ENSSSCT00000030575_dup523	UPSTREAM_2K
TCONS_00153601	5	-	4070077	4070693	ENSSSCT00000030575_dup523	UPSTREAM_2K
TCONS_00153600	5	-	4058553	4059087	ENSSSCT00000030575_dup523	UPSTREAM_2K
TCONS_00153606	5	-	41584684163118	41588734163331	ENSSSCT00000030575_dup523	UPSTREAM_2K
TCONS_00153266	5	-	38738	39240	ENSSSCT00000030575_dup523	UPSTREAM_2K
TCONS_00153760	5	-	6055392	6055824	ENSSSCT00000030575_dup523	UPSTREAM_2K
TCONS_00153282	5	-	336970340031	339705341297	ENSSSCT00000030575_dup523	UPSTREAM_2K
TCONS_00153281	5	-	335133	336558	ENSSSCT00000030575_dup523	UPSTREAM_2K
TCONS_00153611	5	-	41771754180618	41783684181783	ENSSSCT00000030575_dup523	UPSTREAM_2K
TCONS_00153602	5	-	4071035	4071750	ENSSSCT00000030575_dup523	UPSTREAM_2K
TCONS_00153716	5	-	5284976	5294953	ENSSSCT00000030575_dup523	UPSTREAM_2K
TCONS_00153610	5	-	41771754180303	41783684180431	ENSSSCT00000030575_dup523	UPSTREAM_2K
TCONS_00153607	5	-	4168701	4169378	ENSSSCT00000030575_dup523	UPSTREAM_2K
TCONS_00153761	5	-	6056750	6057343	ENSSSCT00000030575_dup523	UPSTREAM_2K
TCONS_00153285	5	-	343087	343432	ENSSSCT00000030575_dup523	UPSTREAM_2K
TCONS_00153763	5	-	6060145	6061006	ENSSSCT00000030575_dup523	UPSTREAM_2K
TCONS_00153269	5	-	74019	74976	ENSSSCT00000030575_dup523	UPSTREAM_2K
TCONS_00153613	5	-	4181987	4184858	ENSSSCT00000030575_dup523	UPSTREAM_2K
TCONS_00153609	5	-	4172409	4173841	ENSSSCT00000030575_dup523	UPSTREAM_2K
TCONS_00153283	5	-	336970340031	339608341655	ENSSSCT00000030575_dup523	UPSTREAM_2K
TCONS_00153604	5	-	4073780	4076168	ENSSSCT00000030575_dup523	UPSTREAM_2K
TCONS_00153605	5	-	4076682	4077506	ENSSSCT00000030575_dup523	UPSTREAM_2K
TCONS_00075202	15	+	113257341	113257861	ENSSSCT00000030575_dup624	DOWNSTREAM_2K
TCONS_00075201	15	+	113254534	113257086	ENSSSCT00000030575_dup624	DOWNSTREAM_2K
TCONS_00147777	5	+	343583	345411	ENSSSCT00000030630_dup59	DOWNSTREAM_2K
TCONS_00148098	5	+	4076834	4077135	ENSSSCT00000030630_dup59	DOWNSTREAM_2K
TCONS_00148238	5	+	60449286045448	60450886047142	ENSSSCT00000030630_dup59	DOWNSTREAM_2K
TCONS_00158770	5	+	3545444	3546006	ENSSSCT00000030630_dup59	DOWNSTREAM_2K
TCONS_00147780	5	+	351941	352634	ENSSSCT00000030630_dup59	DOWNSTREAM_2K
TCONS_00148099	5	+	4082503	4083286	ENSSSCT00000030630_dup59	DOWNSTREAM_2K
TCONS_00147778	5	+	347440	348226	ENSSSCT00000030630_dup59	DOWNSTREAM_2K
TCONS_00147772	5	+	313057	318848	ENSSSCT00000030630_dup59	DOWNSTREAM_2K
TCONS_00148239	5	+	6045109	6047142	ENSSSCT00000030630_dup59	DOWNSTREAM_2K
TCONS_00147774	5	+	337773339153	337837339825	ENSSSCT00000030630_dup59	DOWNSTREAM_2K
TCONS_00147757	5	+	43361	44055	ENSSSCT00000030630_dup59	DOWNSTREAM_2K
TCONS_00148237	5	+	6041684	6042474	ENSSSCT00000030630_dup59	DOWNSTREAM_2K
TCONS_00147781	5	+	355979	356519	ENSSSCT00000030630_dup59	DOWNSTREAM_2K
TCONS_00026032	10	-	72989948	72991988	ENSSSCT00000030657_dup4	UPSTREAM_2K
TCONS_00169287	6	-	44453226	44453799	ENSSSCT00000030673_dup1	DOWNSTREAM_2K
TCONS_00210883	9	-	49450556	49451193	ENSSSCT00000030719_dup7	UPSTREAM_2K
TCONS_00053004	13	-	75869736	75871121	ENSSSCT00000030744_dup8	DOWNSTREAM_2K
TCONS_00005441	1	+	183953546	183954600	ENSSSCT00000030773_dup41	UPSTREAM_2K
TCONS_00177875	7	+	40474410	40475038	ENSSSCT00000030786_dup7	UPSTREAM_2K
TCONS_00049897	13	+	217403216	217405163	ENSSSCT00000030823_dup1	DOWNSTREAM_2K
TCONS_00186921	7	-	90845632	90846910	ENSSSCT00000030831_dup273	DOWNSTREAM_2K
TCONS_00052462	13	-	58621202	58621937	ENSSSCT00000030831_dup385	DOWNSTREAM_2K
TCONS_00146752	4	-	121086803	121088091	ENSSSCT00000030841_dup1	DOWNSTREAM_2K
TCONS_00159261	6	+	17155977	17156612	ENSSSCT00000030850_dup34	UPSTREAM_2K
TCONS_00046253	13	+	86699171	86700670	ENSSSCT00000030861_dup19	UPSTREAM_2K
TCONS_00046254	13	+	8.66993e+15	8.66999e+15	ENSSSCT00000030861_dup19	UPSTREAM_2K
TCONS_00168825	6	-	3.99855e+23	3.99862e+23	ENSSSCT00000030862_dup13	UPSTREAM_2K
TCONS_00006071	1	+	211295996	211301353	ENSSSCT00000030884_dup430	DOWNSTREAM_2K
TCONS_00066415	14	-	4.47598e+15	4.47602e+15	ENSSSCT00000030934_dup2	DOWNSTREAM_2K
TCONS_00004528	1	+	152998206	152999080	ENSSSCT00000031017_dup347	DOWNSTREAM_2K
TCONS_00114944	2	-	8953169	8954133	ENSSSCT00000031051_dup91	UPSTREAM_2K
TCONS_00004369	1	+	1.46436e+53	1.46436e+53	ENSSSCT00000031102_dup47	UPSTREAM_2K
TCONS_00021000	10	+	45233461	45234085	ENSSSCT00000031102_dup88	DOWNSTREAM_2K
TCONS_00023311	10	-	9817138	9817572	ENSSSCT00000031110_dup140	UPSTREAM_2K
TCONS_00023310	10	-	9815675	9817082	ENSSSCT00000031110_dup140	UPSTREAM_2K
TCONS_00124209	3	+	42734969	42736037	ENSSSCT00000031110_dup76	UPSTREAM_2K
TCONS_00129220	3	-	8963155	8968440	ENSSSCT00000031156_dup24	UPSTREAM_2K
TCONS_00076318	15	+	134232796	134233453	ENSSSCT00000031169_dup1	DOWNSTREAM_2K
TCONS_00154834	5	-	20491136	20491439	ENSSSCT00000031179_dup6	DOWNSTREAM_2K
TCONS_00097608	17	-	54152977	54153586	ENSSSCT00000031187_dup2	DOWNSTREAM_2K
TCONS_00097607	17	-	54151968	54152866	ENSSSCT00000031187_dup2	DOWNSTREAM_2K
TCONS_00130814	3	-	41314696	41315379	ENSSSCT00000031197_dup3	DOWNSTREAM_2K
TCONS_00021836	10	+	63539373	63540663	ENSSSCT00000031213_dup85	DOWNSTREAM_2K
TCONS_00214264	9	-	133359721	133360454	ENSSSCT00000031238_dup20	DOWNSTREAM_2K
TCONS_00176028	7	+	7846547	7846973	ENSSSCT00000031238_dup23	DOWNSTREAM_2K
TCONS_00010315	1	-	16314480	16314908	ENSSSCT00000031249_dup1	UPSTREAM_2K
TCONS_00154342	5	-	16493286	16494152	ENSSSCT00000031283_dup322	DOWNSTREAM_2K
TCONS_00004846	1	+	165257082	165257734	ENSSSCT00000031300_dup69	UPSTREAM_2K
TCONS_00005331	1	+	181627304	181628198	ENSSSCT00000031311_dup602	DOWNSTREAM_2K
TCONS_00069664	14	-	121731791	121733221	ENSSSCT00000031362_dup111	DOWNSTREAM_2K
TCONS_00190158	8	+	12411406	12413589	ENSSSCT00000031372_dup1	UPSTREAM_2K
TCONS_00132484	3	-	72071112	72071944	ENSSSCT00000031473_dup49	UPSTREAM_2K
TCONS_00124202	3	+	42684558	42685721	ENSSSCT00000031486_dup24	UPSTREAM_2K
TCONS_00214972	9	-	146906594	146908456	ENSSSCT00000031582_dup35	DOWNSTREAM_2K
TCONS_00043107	13	+	11397509	11397928	ENSSSCT00000031596_dup9	UPSTREAM_2K
TCONS_00043106	13	+	11396721	11397428	ENSSSCT00000031596_dup9	UPSTREAM_2K
TCONS_00043105	13	+	11394716	11396194	ENSSSCT00000031596_dup9	UPSTREAM_2K
TCONS_00118245	2	-	74667728	74668339	ENSSSCT00000031597_dup90	DOWNSTREAM_2K
TCONS_00118246	2	-	74668643	74669426	ENSSSCT00000031597_dup90	DOWNSTREAM_2K
TCONS_00163603	6	+	77485461	77485754	ENSSSCT00000031655_dup14	DOWNSTREAM_2K
TCONS_00110610	2	+	76705643	76708838	ENSSSCT00000031657_dup1	DOWNSTREAM_2K
TCONS_00000661	1	+	18435775	18436556	ENSSSCT00000031688_dup6	DOWNSTREAM_2K
TCONS_00000662	1	+	18437194	18437999	ENSSSCT00000031688_dup6	DOWNSTREAM_2K
TCONS_00046203	13	+	85469291	85471136	ENSSSCT00000031715_dup46	UPSTREAM_2K
TCONS_00090597	16	-	78233760	78234707	ENSSSCT00000031734_dup89	DOWNSTREAM_2K
TCONS_00090598	16	-	78235492	78235975	ENSSSCT00000031734_dup89	DOWNSTREAM_2K
TCONS_00001329	1	+	37245034	37245595	ENSSSCT00000031745_dup58	UPSTREAM_2K
TCONS_00001325	1	+	37164836	37165704	ENSSSCT00000031745_dup59	UPSTREAM_2K
TCONS_00004596	1	+	155453026	155453882	ENSSSCT00000031745_dup93	DOWNSTREAM_2K
TCONS_00200008	8	-	123707595	123712719	ENSSSCT00000031761_dup1	UPSTREAM_2K
TCONS_00200009	8	-	1.23708e+17	1.23712e+17	ENSSSCT00000031761_dup1	UPSTREAM_2K
TCONS_00200010	8	-	123712792	123713217	ENSSSCT00000031761_dup1	UPSTREAM_2K
TCONS_00005388	1	+	182988713	182995876	ENSSSCT00000031764_dup28	UPSTREAM_2K
TCONS_00213100	9	-	101566883	101567665	ENSSSCT00000031856_dup50	DOWNSTREAM_2K
TCONS_00225412	X	-	112832819	112833746	ENSSSCT00000031873_dup13	DOWNSTREAM_2K
TCONS_00046755	13	+	111064502	111066332	ENSSSCT00000031902_dup78	UPSTREAM_2K
TCONS_00159817	6	+	28764149	28764844	ENSSSCT00000031940_dup44	DOWNSTREAM_2K
TCONS_00103762	18	-	16508669	16509331	ENSSSCT00000031940_dup52	DOWNSTREAM_2K
TCONS_00093009	17	+	44763313	44764061	ENSSSCT00000031940_dup53	DOWNSTREAM_2K
TCONS_00093008	17	+	44757053	44763239	ENSSSCT00000031940_dup53	DOWNSTREAM_2K
TCONS_00188420	7	-	118727214	118727897	ENSSSCT00000031940_dup7	UPSTREAM_2K
TCONS_00075261	15	+	113412496	113413885	ENSSSCT00000031967_dup14	UPSTREAM_2K
TCONS_00082487	15	-	121836190	121836498	ENSSSCT00000031970_dup2	DOWNSTREAM_2K
TCONS_00139672	4	+	101423295	101424028	ENSSSCT00000031985_dup1	UPSTREAM_2K
TCONS_00080121	15	-	65588852	65589513	ENSSSCT00000032023_dup25	UPSTREAM_2K
TCONS_00043408	13	+	18738376	18739076	ENSSSCT00000032072_dup133	UPSTREAM_2K
TCONS_00043409	13	+	18739582	18740433	ENSSSCT00000032072_dup133	UPSTREAM_2K
TCONS_00134279	3	-	117192680	117193032	ENSSSCT00000032118_dup63	DOWNSTREAM_2K
TCONS_00210785	9	-	47900068	47902171	ENSSSCT00000032138_dup277	DOWNSTREAM_2K
TCONS_00014203	1	-	146211273	146212317	ENSSSCT00000032164_dup1	DOWNSTREAM_2K
TCONS_00158321	5	-	97771526	97773173	ENSSSCT00000032217_dup38	DOWNSTREAM_2K
TCONS_00145906	4	-	102970102	102970575	ENSSSCT00000032361_dup11	UPSTREAM_2K
TCONS_00210901	9	-	49495525	49496567	ENSSSCT00000032426_dup464	DOWNSTREAM_2K
TCONS_00160868	6	+	44710690	44711672	ENSSSCT00000032442_dup1	UPSTREAM_2K
TCONS_00000426	1	+	12240268	12240881	ENSSSCT00000032469_dup398	DOWNSTREAM_2K
TCONS_00124167	3	+	42128501	42128755	ENSSSCT00000032495_dup4	DOWNSTREAM_2K
TCONS_00071175	15	+	7870136	7870512	ENSSSCT00000032499_dup355	UPSTREAM_2K
TCONS_00061504	14	+	84179891	84223796	ENSSSCT00000032499_dup372	UPSTREAM_2K
TCONS_00019320	10	+	2.70013e+20	2.70076e+20	ENSSSCT00000032499_dup434	DOWNSTREAM_2K
TCONS_00019323	10	+	2774637	2775507	ENSSSCT00000032499_dup434	DOWNSTREAM_2K
TCONS_00019324	10	+	2787167	2787417	ENSSSCT00000032499_dup434	DOWNSTREAM_2K
TCONS_00019276	10	+	2252735	2254335	ENSSSCT00000032499_dup434	DOWNSTREAM_2K
TCONS_00178704	7	+	5.33885e+15	5.33887e+15	ENSSSCT00000032525_dup1	UPSTREAM_2K
TCONS_00185571	7	-	53387577	53388817	ENSSSCT00000032525_dup1	UPSTREAM_2K
TCONS_00178703	7	+	53388455	53389318	ENSSSCT00000032525_dup1	UPSTREAM_2K
TCONS_00182795	7	-	4465892	4466925	ENSSSCT00000032553_dup23	UPSTREAM_2K
TCONS_00182818	7	-	4851629	4852560	ENSSSCT00000032553_dup23	UPSTREAM_2K
TCONS_00182562	7	-	3044	6033	ENSSSCT00000032553_dup23	UPSTREAM_2K
TCONS_00182797	7	-	4476371	4477585	ENSSSCT00000032553_dup23	UPSTREAM_2K
TCONS_00182648	7	-	18225771825282	18248341825353	ENSSSCT00000032553_dup23	UPSTREAM_2K
TCONS_00182651	7	-	1909451	1910085	ENSSSCT00000032553_dup23	UPSTREAM_2K
TCONS_00182859	7	-	5780767	5781769	ENSSSCT00000032553_dup23	UPSTREAM_2K
TCONS_00182798	7	-	4478133	4478613	ENSSSCT00000032553_dup23	UPSTREAM_2K
TCONS_00182667	7	-	2049907	2050590	ENSSSCT00000032553_dup23	UPSTREAM_2K
TCONS_00182811	7	-	4671223	4672189	ENSSSCT00000032553_dup23	UPSTREAM_2K
TCONS_00182810	7	-	4663488	4665260	ENSSSCT00000032553_dup23	UPSTREAM_2K
TCONS_00182650	7	-	1903110	1903970	ENSSSCT00000032553_dup23	UPSTREAM_2K
TCONS_00182796	7	-	4467025	4468694	ENSSSCT00000032553_dup23	UPSTREAM_2K
TCONS_00182642	7	-	17289071729997	17291821730433	ENSSSCT00000032553_dup23	UPSTREAM_2K
TCONS_00182643	7	-	1755542	1756374	ENSSSCT00000032553_dup23	UPSTREAM_2K
TCONS_00164277	6	+	87955671	87956233	ENSSSCT00000032569_dup10	UPSTREAM_2K
TCONS_00045462	13	+	60138227	60138795	ENSSSCT00000032569_dup24	UPSTREAM_2K
TCONS_00219724	X	+	116277761	116277999	ENSSSCT00000032701_dup174	DOWNSTREAM_2K
TCONS_00192447	8	+	74795197	74797080	ENSSSCT00000032705_dup32	DOWNSTREAM_2K
TCONS_00117755	2	-	69429667	69430648	ENSSSCT00000032707_dup10	UPSTREAM_2K
TCONS_00043147	13	+	11483029	11483589	ENSSSCT00000032836_dup59	UPSTREAM_2K
TCONS_00181144	7	+	1.06108e+26	1.06108e+26	ENSSSCT00000032846_dup19	UPSTREAM_2K
TCONS_00181145	7	+	1.06108e+26	1.06108e+26	ENSSSCT00000032846_dup19	UPSTREAM_2K
TCONS_00181146	7	+	1.06108e+26	1.06108e+26	ENSSSCT00000032846_dup19	UPSTREAM_2K
TCONS_00061573	14	+	84589217	84590072	ENSSSCT00000032891_dup23	UPSTREAM_2K
TCONS_00199043	8	-	90958339	90958983	ENSSSCT00000032937_dup12	DOWNSTREAM_2K
TCONS_00017266	1	-	267870767	267871294	ENSSSCT00000032954_dup17	UPSTREAM_2K
TCONS_00017267	1	-	267871356	267872235	ENSSSCT00000032954_dup17	UPSTREAM_2K
TCONS_00103748	18	-	16480200	16480608	ENSSSCT00000032957_dup281	DOWNSTREAM_2K
TCONS_00164528	6	+	91651849	91653109	ENSSSCT00000033151_dup17	UPSTREAM_2K
TCONS_00226843	X	-	142018489	142018814	ENSSSCT00000033187_dup1	DOWNSTREAM_2K
TCONS_00191773	8	+	58648853	58649630	ENSSSCT00000033230_dup10	UPSTREAM_2K
TCONS_00119030	2	-	93403017	93404969	ENSSSCT00000033230_dup75	DOWNSTREAM_2K
TCONS_00027329	11	+	16562652	16564251	ENSSSCT00000033354_dup43	UPSTREAM_2K
TCONS_00014347	1	-	151914930	151915186	ENSSSCT00000033628_dup554	DOWNSTREAM_2K
TCONS_00025432	10	-	62111590	62112326	ENSSSCT00000033704_dup14	DOWNSTREAM_2K
TCONS_00187718	7	-	103561673	103562345	ENSSSCT00000033727_dup16	UPSTREAM_2K
TCONS_00031255	11	-	26628028	26636770	ENSSSCT00000033810_dup36	DOWNSTREAM_2K
TCONS_00135637	4	+	1030019	1031563	ENSSSCT00000033897_dup2	DOWNSTREAM_2K
TCONS_00135875	4	+	6782084	6782479	ENSSSCT00000033897_dup2	DOWNSTREAM_2K
TCONS_00135561	4	+	405409	406103	ENSSSCT00000033897_dup2	DOWNSTREAM_2K
TCONS_00135680	4	+	2110706	2111701	ENSSSCT00000033897_dup2	DOWNSTREAM_2K
TCONS_00135638	4	+	1035860	1037534	ENSSSCT00000033897_dup2	DOWNSTREAM_2K
TCONS_00135689	4	+	22813262282481	22823342284332	ENSSSCT00000033897_dup2	DOWNSTREAM_2K
TCONS_00135697	4	+	2389160	2389766	ENSSSCT00000033897_dup2	DOWNSTREAM_2K
TCONS_00135693	4	+	2300864	2301101	ENSSSCT00000033897_dup2	DOWNSTREAM_2K
TCONS_00135682	4	+	2138787	2139755	ENSSSCT00000033897_dup2	DOWNSTREAM_2K
TCONS_00135602	4	+	642260	643276	ENSSSCT00000033897_dup2	DOWNSTREAM_2K
TCONS_00135635	4	+	1013422	1014002	ENSSSCT00000033897_dup2	DOWNSTREAM_2K
TCONS_00135670	4	+	1933540	1935268	ENSSSCT00000033897_dup2	DOWNSTREAM_2K
TCONS_00147752	4	+	753868	754079	ENSSSCT00000033897_dup2	DOWNSTREAM_2K
TCONS_00135694	4	+	2304211	2305780	ENSSSCT00000033897_dup2	DOWNSTREAM_2K
TCONS_00135560	4	+	404175	405000	ENSSSCT00000033897_dup2	DOWNSTREAM_2K
TCONS_00135692	4	+	2300196	2300728	ENSSSCT00000033897_dup2	DOWNSTREAM_2K
TCONS_00135562	4	+	411474	411869	ENSSSCT00000033897_dup2	DOWNSTREAM_2K
TCONS_00135639	4	+	1037820	1039555	ENSSSCT00000033897_dup2	DOWNSTREAM_2K
TCONS_00116231	2	-	28151527	28153968	ENSSSCT00000033911_dup1	DOWNSTREAM_2K
TCONS_00199779	8	-	118228281	118230665	ENSSSCT00000033936_dup176	DOWNSTREAM_2K
TCONS_00116185	2	-	27587011	27587579	ENSSSCT00000033959_dup46	DOWNSTREAM_2K
TCONS_00120412	2	-	140091415	140092894	ENSSSCT00000034177_dup155	DOWNSTREAM_2K
TCONS_00052556	13	-	60134386	60135670	ENSSSCT00000034220_dup22	DOWNSTREAM_2K
TCONS_00045460	13	+	60134516	60135841	ENSSSCT00000034220_dup22	DOWNSTREAM_2K
TCONS_00116230	2	-	28150746	28151010	ENSSSCT00000034338_dup249	UPSTREAM_2K
TCONS_00158059	5	-	92221998	92222677	ENSSSCT00000034401_dup7	UPSTREAM_2K
TCONS_00022370	10	+	73314616	73316063	ENSSSCT00000034545_dup22	UPSTREAM_2K
TCONS_00025426	10	-	61932471	61933021	ENSSSCT00000034590_dup29	UPSTREAM_2K
TCONS_00128255	3	+	135778441	135779132	ENSSSCT00000034713_dup41	DOWNSTREAM_2K
TCONS_00085680	16	+	43119043	43119957	ENSSSCT00000034749_dup172	UPSTREAM_2K
TCONS_00068091	14	-	80164547	80167228	ENSSSCT00000034762_dup126	DOWNSTREAM_2K
TCONS_00061268	14	+	80164868	80167727	ENSSSCT00000034762_dup126	DOWNSTREAM_2K
TCONS_00167341	6	-	10787541079154	10790061085458	ENSSSCT00000034869_dup357	UPSTREAM_2K
TCONS_00167298	6	-	749233	750604	ENSSSCT00000034869_dup357	UPSTREAM_2K
TCONS_00167402	6	-	3321463	3322115	ENSSSCT00000034869_dup357	UPSTREAM_2K
TCONS_00167491	6	-	5083911	5085073	ENSSSCT00000034869_dup357	UPSTREAM_2K
TCONS_00167422	6	-	3660038	3660834	ENSSSCT00000034869_dup357	UPSTREAM_2K
TCONS_00167435	6	-	4207644	4208700	ENSSSCT00000034869_dup357	UPSTREAM_2K
TCONS_00167380	6	-	2087947	2088419	ENSSSCT00000034869_dup357	UPSTREAM_2K
TCONS_00167407	6	-	3348766	3349581	ENSSSCT00000034869_dup357	UPSTREAM_2K
TCONS_00167349	6	-	1117877	1118153	ENSSSCT00000034869_dup357	UPSTREAM_2K
TCONS_00167339	6	-	1070222	1071266	ENSSSCT00000034869_dup357	UPSTREAM_2K
TCONS_00167345	6	-	1106112	1106951	ENSSSCT00000034869_dup357	UPSTREAM_2K
TCONS_00167436	6	-	4208992	4209743	ENSSSCT00000034869_dup357	UPSTREAM_2K
TCONS_00167401	6	-	3.31947e+27	3.31975e+27	ENSSSCT00000034869_dup357	UPSTREAM_2K
TCONS_00167391	6	-	2800124	2800685	ENSSSCT00000034869_dup357	UPSTREAM_2K
TCONS_00167270	6	-	377767	378655	ENSSSCT00000034869_dup357	UPSTREAM_2K
TCONS_00167399	6	-	3096173	3096848	ENSSSCT00000034869_dup357	UPSTREAM_2K
TCONS_00167269	6	-	376070378093	376679378649	ENSSSCT00000034869_dup357	UPSTREAM_2K
TCONS_00167370	6	-	1934848	1935728	ENSSSCT00000034869_dup357	UPSTREAM_2K
TCONS_00167347	6	-	1112855	1113727	ENSSSCT00000034869_dup357	UPSTREAM_2K
TCONS_00167346	6	-	1109870	1110557	ENSSSCT00000034869_dup357	UPSTREAM_2K
TCONS_00167268	6	-	372942378093	373857378660	ENSSSCT00000034869_dup357	UPSTREAM_2K
TCONS_00167405	6	-	3338614	3340095	ENSSSCT00000034869_dup357	UPSTREAM_2K
TCONS_00167340	6	-	1074629	1075061	ENSSSCT00000034869_dup357	UPSTREAM_2K
TCONS_00167447	6	-	4377884	4378305	ENSSSCT00000034869_dup357	UPSTREAM_2K
TCONS_00167377	6	-	2034556	2037058	ENSSSCT00000034869_dup357	UPSTREAM_2K
TCONS_00167348	6	-	1113918	1117543	ENSSSCT00000034869_dup357	UPSTREAM_2K
TCONS_00195740	8	-	10547564	10548371	ENSSSCT00000034869_dup56	UPSTREAM_2K
TCONS_00169469	6	-	46345899	46346454	ENSSSCT00000035015_dup1	DOWNSTREAM_2K
TCONS_00061584	14	+	85008829	85014419	ENSSSCT00000035021_dup155	UPSTREAM_2K
TCONS_00140924	4	+	126919843	126920506	ENSSSCT00000035157_dup14	UPSTREAM_2K
TCONS_00027334	11	+	16570866	16572505	ENSSSCT00000035271_dup222	DOWNSTREAM_2K
TCONS_00199417	8	-	108338558	108339111	ENSSSCT00000035309_dup19	DOWNSTREAM_2K
TCONS_00170863	6	-	57966482	57967108	ENSSSCT00000035432_dup19	DOWNSTREAM_2K
TCONS_00197556	8	-	58998557	58999384	ENSSSCT00000035473_dup10	UPSTREAM_2K
TCONS_00002844	1	+	92171753	92172751	ENSSSCT00000035523_dup129	UPSTREAM_2K
TCONS_00139599	4	+	100408731	100408995	ENSSSCT00000035576_dup1	DOWNSTREAM_2K
TCONS_00220953	X	+	142290800	142291115	ENSSSCT00000035620_dup18	DOWNSTREAM_2K
TCONS_00220952	X	+	1.42291e+17	1.42291e+17	ENSSSCT00000035620_dup18	DOWNSTREAM_2K
TCONS_00159798	6	+	28513121	28513837	ENSSSCT00000035814_dup17	DOWNSTREAM_2K
TCONS_00141890	4	-	2050011	2050969	ENSSSCT00000035822_dup56	UPSTREAM_2K
TCONS_00141875	4	-	1318896	1326393	ENSSSCT00000035822_dup56	UPSTREAM_2K
TCONS_00141832	4	-	1011550	1012485	ENSSSCT00000035822_dup56	UPSTREAM_2K
TCONS_00141853	4	-	1298697	1299304	ENSSSCT00000035822_dup56	UPSTREAM_2K
TCONS_00142065	4	-	6826196	6827036	ENSSSCT00000035822_dup56	UPSTREAM_2K
TCONS_00141845	4	-	1166007	1166489	ENSSSCT00000035822_dup56	UPSTREAM_2K
TCONS_00141873	4	-	13188961325860	13251691326391	ENSSSCT00000035822_dup56	UPSTREAM_2K
TCONS_00141851	4	-	1245315	1245715	ENSSSCT00000035822_dup56	UPSTREAM_2K
TCONS_00141854	4	-	1301503	1302328	ENSSSCT00000035822_dup56	UPSTREAM_2K
TCONS_00141894	4	-	2144483	2145036	ENSSSCT00000035822_dup56	UPSTREAM_2K
TCONS_00141870	4	-	1317806	1318697	ENSSSCT00000035822_dup56	UPSTREAM_2K
TCONS_00141838	4	-	1057912	1058468	ENSSSCT00000035822_dup56	UPSTREAM_2K
TCONS_00141835	4	-	1035824	1039879	ENSSSCT00000035822_dup56	UPSTREAM_2K
TCONS_00141831	4	-	10063751008531	10066881008717	ENSSSCT00000035822_dup56	UPSTREAM_2K
TCONS_00141846	4	-	1166997	1168129	ENSSSCT00000035822_dup56	UPSTREAM_2K
TCONS_00141833	4	-	1014540	1017392	ENSSSCT00000035822_dup56	UPSTREAM_2K
TCONS_00141874	4	-	1.3189e+20	1.32327e+20	ENSSSCT00000035822_dup56	UPSTREAM_2K
TCONS_00141868	4	-	1312893	1313655	ENSSSCT00000035822_dup56	UPSTREAM_2K
TCONS_00141852	4	-	1246902	1247454	ENSSSCT00000035822_dup56	UPSTREAM_2K
TCONS_00142064	4	-	6823444	6824275	ENSSSCT00000035822_dup56	UPSTREAM_2K
TCONS_00141850	4	-	1244269	1245141	ENSSSCT00000035822_dup56	UPSTREAM_2K
TCONS_00141879	4	-	1439055	1440569	ENSSSCT00000035822_dup56	UPSTREAM_2K
TCONS_00141872	4	-	1.3189e+20	1.32327e+20	ENSSSCT00000035822_dup56	UPSTREAM_2K
TCONS_00141777	4	-	411468	411725	ENSSSCT00000035822_dup56	UPSTREAM_2K
TCONS_00141904	4	-	2304429	2304816	ENSSSCT00000035822_dup56	UPSTREAM_2K
TCONS_00141871	4	-	13188961325035	13232661325614	ENSSSCT00000035822_dup56	UPSTREAM_2K
TCONS_00141888	4	-	2036583	2037480	ENSSSCT00000035822_dup56	UPSTREAM_2K
TCONS_00141906	4	-	2388659	2389055	ENSSSCT00000035822_dup56	UPSTREAM_2K
TCONS_00141827	4	-	986829	987233	ENSSSCT00000035822_dup56	UPSTREAM_2K
TCONS_00141834	4	-	1033669	1034494	ENSSSCT00000035822_dup56	UPSTREAM_2K
TCONS_00208106	9	-	295750	299228	ENSSSCT00000035834_dup6	UPSTREAM_2K
TCONS_00208107	9	-	320519	323954	ENSSSCT00000035834_dup6	UPSTREAM_2K
TCONS_00208098	9	-	232515	234366	ENSSSCT00000035834_dup6	UPSTREAM_2K
TCONS_00208175	9	-	17414131743296	17426091743544	ENSSSCT00000035834_dup6	UPSTREAM_2K
TCONS_00208088	9	-	49941	56249	ENSSSCT00000035834_dup6	UPSTREAM_2K
TCONS_00208108	9	-	334802	335659	ENSSSCT00000035834_dup6	UPSTREAM_2K
TCONS_00208174	9	-	1741413	1743544	ENSSSCT00000035834_dup6	UPSTREAM_2K
TCONS_00208103	9	-	283329	283887	ENSSSCT00000035834_dup6	UPSTREAM_2K
TCONS_00208097	9	-	231832	232259	ENSSSCT00000035834_dup6	UPSTREAM_2K
TCONS_00158958	6	+	4364902	4369400	ENSSSCT00000035901_dup396	DOWNSTREAM_2K
TCONS_00158914	6	+	2899563	2900422	ENSSSCT00000035901_dup396	DOWNSTREAM_2K
TCONS_00158957	6	+	4326527	4326886	ENSSSCT00000035901_dup396	DOWNSTREAM_2K
TCONS_00158931	6	+	3660034	3660962	ENSSSCT00000035901_dup396	DOWNSTREAM_2K
TCONS_00158891	6	+	2033206	2033956	ENSSSCT00000035901_dup396	DOWNSTREAM_2K
TCONS_00158946	6	+	42475314250663	42480454251855	ENSSSCT00000035901_dup396	DOWNSTREAM_2K
TCONS_00158911	6	+	2789134	2792757	ENSSSCT00000035901_dup396	DOWNSTREAM_2K
TCONS_00158961	6	+	4373326	4375043	ENSSSCT00000035901_dup396	DOWNSTREAM_2K
TCONS_00158785	6	+	251944	253104	ENSSSCT00000035901_dup396	DOWNSTREAM_2K
TCONS_00158919	6	+	3292083	3293621	ENSSSCT00000035901_dup396	DOWNSTREAM_2K
TCONS_00158933	6	+	3670152	3671444	ENSSSCT00000035901_dup396	DOWNSTREAM_2K
TCONS_00158783	6	+	213598	214611	ENSSSCT00000035901_dup396	DOWNSTREAM_2K
TCONS_00158949	6	+	4252305	4255451	ENSSSCT00000035901_dup396	DOWNSTREAM_2K
TCONS_00158923	6	+	3365090	3365344	ENSSSCT00000035901_dup396	DOWNSTREAM_2K
TCONS_00158963	6	+	4377674	4378485	ENSSSCT00000035901_dup396	DOWNSTREAM_2K
TCONS_00158893	6	+	2081821	2083389	ENSSSCT00000035901_dup396	DOWNSTREAM_2K
TCONS_00158965	6	+	4380320	4380849	ENSSSCT00000035901_dup396	DOWNSTREAM_2K
TCONS_00158796	6	+	306368	306808	ENSSSCT00000035901_dup396	DOWNSTREAM_2K
TCONS_00158782	6	+	209229	209570	ENSSSCT00000035901_dup396	DOWNSTREAM_2K
TCONS_00158955	6	+	4320135	4320985	ENSSSCT00000035901_dup396	DOWNSTREAM_2K
TCONS_00158913	6	+	2841232	2841745	ENSSSCT00000035901_dup396	DOWNSTREAM_2K
TCONS_00158947	6	+	42475314253397	42480454255451	ENSSSCT00000035901_dup396	DOWNSTREAM_2K
TCONS_00158942	6	+	4206412	4207233	ENSSSCT00000035901_dup396	DOWNSTREAM_2K
TCONS_00158952	6	+	4314481	4316379	ENSSSCT00000035901_dup396	DOWNSTREAM_2K
TCONS_00158890	6	+	2029159	2030358	ENSSSCT00000035901_dup396	DOWNSTREAM_2K
TCONS_00158956	6	+	4323443	4324202	ENSSSCT00000035901_dup396	DOWNSTREAM_2K
TCONS_00158924	6	+	3365515	3367796	ENSSSCT00000035901_dup396	DOWNSTREAM_2K
TCONS_00158859	6	+	955076958070	957851959884	ENSSSCT00000035901_dup396	DOWNSTREAM_2K
TCONS_00158797	6	+	307161	307447	ENSSSCT00000035901_dup396	DOWNSTREAM_2K
TCONS_00158948	6	+	4248924	4249514	ENSSSCT00000035901_dup396	DOWNSTREAM_2K
TCONS_00158781	6	+	201643	202432	ENSSSCT00000035901_dup396	DOWNSTREAM_2K
TCONS_00158966	6	+	4381478	4382376	ENSSSCT00000035901_dup396	DOWNSTREAM_2K
TCONS_00158953	6	+	4317852	4318401	ENSSSCT00000035901_dup396	DOWNSTREAM_2K
TCONS_00158954	6	+	4319440	4320053	ENSSSCT00000035901_dup396	DOWNSTREAM_2K
TCONS_00158932	6	+	3661822	3662381	ENSSSCT00000035901_dup396	DOWNSTREAM_2K
TCONS_00158964	6	+	4378990	4379831	ENSSSCT00000035901_dup396	DOWNSTREAM_2K
TCONS_00158795	6	+	305620	305842	ENSSSCT00000035901_dup396	DOWNSTREAM_2K
TCONS_00158798	6	+	378291	378657	ENSSSCT00000035901_dup396	DOWNSTREAM_2K
TCONS_00158793	6	+	291450	293208	ENSSSCT00000035901_dup396	DOWNSTREAM_2K
TCONS_00158934	6	+	3671510	3672140	ENSSSCT00000035901_dup396	DOWNSTREAM_2K
TCONS_00063758	14	+	1.48348e+17	1.48349e+17	ENSSSCT00000035939_dup64	DOWNSTREAM_2K
TCONS_00131710	3	-	60030146	60030969	ENSSSCT00000035969_dup58	UPSTREAM_2K
TCONS_00075247	15	+	113368992	113370686	ENSSSCT00000035976_dup44	UPSTREAM_2K
TCONS_00186229	7	-	62703480	62704253	ENSSSCT00000036003_dup347	DOWNSTREAM_2K
TCONS_00186228	7	-	62703114	62703392	ENSSSCT00000036003_dup347	DOWNSTREAM_2K
TCONS_00075230	15	+	113319028	113319571	ENSSSCT00000036003_dup462	DOWNSTREAM_2K
TCONS_00187886	7	-	105952681	105952998	ENSSSCT00000036006_dup430	DOWNSTREAM_2K
TCONS_00000659	1	+	18430702	18432237	ENSSSCT00000036006_dup675	DOWNSTREAM_2K
TCONS_00168324	6	-	28295410	28298575	ENSSSCT00000036083_dup89	DOWNSTREAM_2K
TCONS_00080702	15	-	83949406	83950173	ENSSSCT00000036154_dup76	DOWNSTREAM_2K
TCONS_00169262	6	-	44327874	44329454	ENSSSCT00000036184_dup2	DOWNSTREAM_2K
TCONS_00131258	3	-	46996317	46996922	ENSSSCT00000036208_dup46	DOWNSTREAM_2K
TCONS_00210894	9	-	49482432	49482980	ENSSSCT00000036209_dup49	DOWNSTREAM_2K
TCONS_00051520	13	-	34675241	34677783	ENSSSCT00000036228_dup86	UPSTREAM_2K
TCONS_00044426	13	+	3.46704e+15	3.46705e+15	ENSSSCT00000036228_dup86	UPSTREAM_2K
TCONS_00174830	6	-	141228344	141228987	ENSSSCT00000036290_dup1	UPSTREAM_2K
TCONS_00174831	6	-	141229214	141230038	ENSSSCT00000036290_dup1	UPSTREAM_2K
TCONS_00181726	7	+	1.20413e+26	1.20413e+26	ENSSSCT00000036370_dup16	DOWNSTREAM_2K
TCONS_00124206	3	+	42718951	42719979	ENSSSCT00000036370_dup5	UPSTREAM_2K
TCONS_00083711	15	-	147923800	147924145	ENSSSCT00000036391_dup66	DOWNSTREAM_2K
TCONS_00129806	3	-	17910724	17916324	ENSSSCT00000036482_dup28	DOWNSTREAM_2K
TCONS_00013105	1	-	115111095	115114380	ENSSSCT00000036505_dup1	DOWNSTREAM_2K
TCONS_00139393	4	+	97869353	97870391	ENSSSCT00000036523_dup1	UPSTREAM_2K
TCONS_00108361	2	+	27634720	27636582	ENSSSCT00000036541_dup1	DOWNSTREAM_2K
TCONS_00203886	9	+	54850073	54850729	ENSSSCT00000036619_dup441	DOWNSTREAM_2K
TCONS_00085710	16	+	43216603	43217029	ENSSSCT00000036619_dup607	DOWNSTREAM_2K
TCONS_00210966	9	-	50357428	50364815	ENSSSCT00000036681_dup1	UPSTREAM_2K
TCONS_00121101	2	-	151050855	151052054	ENSSSCT00000036693_dup45	DOWNSTREAM_2K
