# Supplementary material for: Genome-wide analysis of long noncoding RNA profiling in PRRSV-infected PAM cells by RNA sequencing
Source: Sci Rep. 2017 Jul 10;7:4952. doi: 10.1038/s41598-017-05279-z (PMC5504012; doi:10.1038/s41598-017-05279-z)
Supplement: Supplementary file 6 — Supplementary Table S5 [file 41598_2017_5279_MOESM6_ESM.xls]

## Sheet: Sheet1
	Top Ten KEGG Pathways that up and down stream genes of lncRNAs were enriched
#	Pathway	DEGs genes with pathway annotation (707)	All genes with pathway annotation (17534)	Pvalue	Qvalue	Pathway ID
1	Epstein-Barr virus infection	31 (4.38%)	332 (1.89%)	1.30921e-05	0.00291735	ko05169
2	Colorectal cancer	15 (2.12%)	106 (0.6%)	2.23552e-05	0.00291735	ko05210
3	Chagas disease (American trypanosomiasis)	21 (2.97%)	211 (1.2%)	0.000130508	0.0113542	ko05142
4	Osteoclast differentiation	21 (2.97%)	228 (1.3%)	0.000379248	0.0247459	ko04380
5	Neurotrophin signaling pathway	23 (3.25%)	284 (1.62%)	0.00122955	0.0482169	ko04722
6	Chronic myeloid leukemia	15 (2.12%)	152 (0.87%)	0.00125112	0.0482169	ko05220
7	B cell receptor signaling pathway	16 (2.26%)	169 (0.96%)	0.00135839	0.0482169	ko04662
8	Small cell lung cancer	16 (2.26%)	171 (0.98%)	0.00153622	0.0482169	ko05222
9	Lysosome	18 (2.55%)	205 (1.17%)	0.00166265	0.0482169	ko04142
10	Pancreatic cancer	13 (1.84%)	127 (0.72%)	0.00185869	0.0485118	ko05212

## Sheet: Sheet2
Epstein-Barr virus infection
Gene ID	annotation
ENSSSCG00000001703	NFKB inhibitor epsilon(NFKBIE)
ENSSSCG00000008208	eukaryotic translation initiation factor 2 alpha kinase 3(EIF2AK3)
ENSSSCG00000026233	RNA polymerase III subunit G(POLR3G)
ENSSSCG00000002989	AKT serine/threonine kinase 2(AKT2)
ENSSSCG00000012795	interleukin 1 receptor associated kinase 1(IRAK1)
ENSSSCG00000013900	phosphoinositide-3-kinase regulatory subunit 2(PIK3R2)
ENSSSCG00000027272	phosphatidylinositol-4,5-bisphosphate 3-kinase catalytic subunit gamma(PIK3CG)
ENSSSCG00000027164	phosphatidylinositol 4,5-bisphosphate 3-kinase catalytic subunit beta isoform-like(LOC100622559)
ENSSSCG00000030413	phosphatidylinositol-4,5-bisphosphate 3-kinase catalytic subunit alpha(PIK3CA)
ENSSSCG00000028359	bone marrow stromal cell antigen 1(BST1)
ENSSSCG00000026224	Rho GTPase activating protein 31(ARHGAP31)
ENSSSCG00000008742	CD38 molecule(CD38)
ENSSSCG00000001952	NFKB inhibitor alpha(NFKBIA)
ENSSSCG00000030839	Jun proto-oncogene, AP-1 transcription factor subunit(JUN)
ENSSSCG00000013297	CD44 molecule (Indian blood group)(CD44)
ENSSSCG00000021180	RNA polymerase II subunit K(POLR2K)
ENSSSCG00000029517	general transcription factor IIE subunit 1-like(LOC100620908)
ENSSSCG00000015085	interleukin 10 receptor subunit alpha(IL10RA)
ENSSSCG00000021203	phosphatidylinositol 4,5-bisphosphate 3-kinase catalytic subunit beta isoform(LOC100622663)
ENSSSCG00000017887	XIAP associated factor 1(XAF1)
ENSSSCG00000025783	ectonucleoside triphosphate diphosphohydrolase 3(ENTPD3)
ENSSSCG00000013655	intercellular adhesion molecule 1(ICAM1)
ENSSSCG00000010497	ectonucleoside triphosphate diphosphohydrolase 1(ENTPD1)
ENSSSCG00000025571	RNA polymerase II subunit G(POLR2G)
ENSSSCG00000017950	tumor protein p53(TP53)
ENSSSCG00000021068	TNF receptor-associated factor 5(LOC396616)
ENSSSCG00000005598	suppressor of cancer cell invasion(SCAI)
ENSSSCG00000012833	protein kinase A
ENSSSCG00000016590	vimentin
ENSSSCG00000021967	spleen tyrosine kinase
Colorectal cancer
ENSSSCG00000030839	Jun proto-oncogene, AP-1 transcription factor subunit(JUN)
ENSSSCG00000004952	SMAD family member 3(SMAD3)
ENSSSCG00000021203	phosphatidylinositol 4,5-bisphosphate 3-kinase catalytic subunit beta isoform(LOC100622663)
ENSSSCG00000024453	RAF proto-oncogene serine/threonine-protein kinase(LOC100737280)
ENSSSCG00000002989	AKT serine/threonine kinase 2(AKT2)
ENSSSCG00000027272	phosphatidylinositol-4,5-bisphosphate 3-kinase catalytic subunit gamma(PIK3CG)
ENSSSCG00000013900	phosphoinositide-3-kinase regulatory subunit 2(PIK3R2)
ENSSSCG00000027164	phosphatidylinositol 4,5-bisphosphate 3-kinase catalytic subunit beta isoform-like(LOC100622559)
ENSSSCG00000004505	SMAD family member 2(SMAD2)
ENSSSCG00000030413	phosphatidylinositol-4,5-bisphosphate 3-kinase catalytic subunit alpha(PIK3CA)
ENSSSCG00000005738	ral guanine nucleotide dissociation stimulator(RALGDS)
ENSSSCG00000002383	Fos proto-oncogene, AP-1 transcription factor subunit(FOS)
ENSSSCG00000017950	tumor protein p53(TP53)
ENSSSCG00000015783	caspase 3(CASP3)
ENSSSCG00000011226	TGF-beta receptor type-2
Chagas disease (American trypanosomiasis)
ENSSSCG00000030839	Jun proto-oncogene, AP-1 transcription factor subunit(JUN)
ENSSSCG00000004952	SMAD family member 3(SMAD3)
ENSSSCG00000021203	phosphatidylinositol 4,5-bisphosphate 3-kinase catalytic subunit beta isoform(LOC100622663)
ENSSSCG00000009002	toll like receptor 2(TLR2)
ENSSSCG00000013746	calreticulin(CALR)
ENSSSCG00000002989	AKT serine/threonine kinase 2(AKT2)
ENSSSCG00000012795	interleukin 1 receptor associated kinase 1(IRAK1)
ENSSSCG00000027272	phosphatidylinositol-4,5-bisphosphate 3-kinase catalytic subunit gamma(PIK3CG)
ENSSSCG00000013900	phosphoinositide-3-kinase regulatory subunit 2(PIK3R2)
ENSSSCG00000017887	XIAP associated factor 1(XAF1)
ENSSSCG00000027164	phosphatidylinositol 4,5-bisphosphate 3-kinase catalytic subunit beta isoform-like(LOC100622559)
ENSSSCG00000004505	SMAD family member 2(SMAD2)
ENSSSCG00000030413	phosphatidylinositol-4,5-bisphosphate 3-kinase catalytic subunit alpha(PIK3CA)
ENSSSCG00000013665	complement C3(LOC100517145)
ENSSSCG00000029279	G protein subunit alpha 11(GNA11)
ENSSSCG00000002383	Fos proto-oncogene, AP-1 transcription factor subunit(FOS)
ENSSSCG00000013473	G protein subunit alpha 15(GNA15)
ENSSSCG00000001952	NFKB inhibitor alpha(NFKBIA)
ENSSSCG00000005285	guanine nucleotide-binding protein subunit alpha-14
ENSSSCG00000011226	TGF-beta receptor type-2
ENSSSCG00000002081	T-cell receptor beta chain V region
Osteoclast differentiation
ENSSSCG00000027396	FOS like 2, AP-1 transcription factor subunit(FOSL2)
ENSSSCG00000030839	Jun proto-oncogene, AP-1 transcription factor subunit(JUN)
ENSSSCG00000012667	immunoglobulin superfamily member 1(IGSF1)
ENSSSCG00000021203	phosphatidylinositol 4,5-bisphosphate 3-kinase catalytic subunit beta isoform(LOC100622663)
ENSSSCG00000003278	leukocyte immunoglobulin-like receptor subfamily B member 3-like(LOC100511639)
ENSSSCG00000002989	AKT serine/threonine kinase 2(AKT2)
ENSSSCG00000010604	SH3 and PX domains 2A(SH3PXD2A)
ENSSSCG00000013900	phosphoinositide-3-kinase regulatory subunit 2(PIK3R2)
ENSSSCG00000017887	XIAP associated factor 1(XAF1)
ENSSSCG00000027272	phosphatidylinositol-4,5-bisphosphate 3-kinase catalytic subunit gamma(PIK3CG)
ENSSSCG00000006350	Fc fragment of IgG, low affinity IIb, receptor (CD32)(FCGR2B)
ENSSSCG00000027164	phosphatidylinositol 4,5-bisphosphate 3-kinase catalytic subunit beta isoform-like(LOC100622559)
ENSSSCG00000030413	phosphatidylinositol-4,5-bisphosphate 3-kinase catalytic subunit alpha(PIK3CA)
ENSSSCG00000002755	nuclear factor of activated T-cells 5(NFAT5)
ENSSSCG00000002383	Fos proto-oncogene, AP-1 transcription factor subunit(FOS)
ENSSSCG00000001952	NFKB inhibitor alpha(NFKBIA)
ENSSSCG00000030246	Fc receptor-like A(LOC106504137)
ENSSSCG00000013735	AP-1 transcription factor subunit
ENSSSCG00000021967	spleen tyrosine kinase
ENSSSCG00000011226	TGF-beta receptor type-2
ENSSSCG00000023497	calcium/calmodulin dependent protein kinase IV
Neurotrophin signaling pathway
ENSSSCG00000030839	Jun proto-oncogene, AP-1 transcription factor subunit(JUN)
ENSSSCG00000009123	calcium/calmodulin dependent protein kinase II delta(CAMK2D)
ENSSSCG00000030014	RAP1B, member of RAS oncogene family(RAP1B)
ENSSSCG00000001703	NFKB inhibitor epsilon(NFKBIE)
ENSSSCG00000025768	calmodulin 1(CALM1)
ENSSSCG00000021203	phosphatidylinositol 4,5-bisphosphate 3-kinase catalytic subunit beta isoform(LOC100622663)
ENSSSCG00000015650	mitogen-activated protein kinase-activated protein kinase 2(MAPKAPK2)
ENSSSCG00000024453	RAF proto-oncogene serine/threonine-protein kinase(LOC100737280)
ENSSSCG00000025729	insulin receptor substrate 1(IRS1)
ENSSSCG00000002989	AKT serine/threonine kinase 2(AKT2)
ENSSSCG00000012342	melanoma-associated antigen D2(LOC100518462)
ENSSSCG00000012795	interleukin 1 receptor associated kinase 1(IRAK1)
ENSSSCG00000027272	phosphatidylinositol-4,5-bisphosphate 3-kinase catalytic subunit gamma(PIK3CG)
ENSSSCG00000017887	XIAP associated factor 1(XAF1)
ENSSSCG00000013900	phosphoinositide-3-kinase regulatory subunit 2(PIK3R2)
ENSSSCG00000027164	phosphatidylinositol 4,5-bisphosphate 3-kinase catalytic subunit beta isoform-like(LOC100622559)
ENSSSCG00000030413	phosphatidylinositol-4,5-bisphosphate 3-kinase catalytic subunit alpha(PIK3CA)
ENSSSCG00000005706	ABL proto-oncogene 1, non-receptor tyrosine kinase(ABL1)
ENSSSCG00000017950	tumor protein p53(TP53)
ENSSSCG00000001952	NFKB inhibitor alpha(NFKBIA)
ENSSSCG00000007683	protein CASP(LOC106504093)
ENSSSCG00000023808	interleukin 1 receptor associated kinase 4
ENSSSCG00000023497	calcium/calmodulin dependent protein kinase IV
Chronic myeloid leukemia
ENSSSCG00000004952	SMAD family member 3(SMAD3)
ENSSSCG00000021203	phosphatidylinositol 4,5-bisphosphate 3-kinase catalytic subunit beta isoform(LOC100622663)
ENSSSCG00000024453	RAF proto-oncogene serine/threonine-protein kinase(LOC100737280)
ENSSSCG00000002989	AKT serine/threonine kinase 2(AKT2)
ENSSSCG00000027272	phosphatidylinositol-4,5-bisphosphate 3-kinase catalytic subunit gamma(PIK3CG)
ENSSSCG00000013900	phosphoinositide-3-kinase regulatory subunit 2(PIK3R2)
ENSSSCG00000027164	phosphatidylinositol 4,5-bisphosphate 3-kinase catalytic subunit beta isoform-like(LOC100622559)
ENSSSCG00000004505	SMAD family member 2(SMAD2)
ENSSSCG00000005706	ABL proto-oncogene 1, non-receptor tyrosine kinase(ABL1)
ENSSSCG00000030413	phosphatidylinositol-4,5-bisphosphate 3-kinase catalytic subunit alpha(PIK3CA)
ENSSSCG00000026224	Rho GTPase activating protein 31(ARHGAP31)
ENSSSCG00000017950	tumor protein p53(TP53)
ENSSSCG00000012051	runt related transcription factor 1(RUNX1)
ENSSSCG00000001952	NFKB inhibitor alpha(NFKBIA)
ENSSSCG00000011226	TGF-beta receptor type-2
B cell receptor signaling pathway
ENSSSCG00000030839	B cell receptor signaling pathway proto-oncogene, AP-1 transcription factor subunit(JUN)
ENSSSCG00000006350	Fc fragment of IgG, low affinity IIb, receptor (CD32)(FCGR2B)
ENSSSCG00000027164	phosphatidylinositol 4,5-bisphosphate 3-kinase catalytic subunit beta isoform-like(LOC100622559)
ENSSSCG00000001703	NFKB inhibitor epsilon(NFKBIE)
ENSSSCG00000030413	phosphatidylinositol-4,5-bisphosphate 3-kinase catalytic subunit alpha(PIK3CA)
ENSSSCG00000012667	immunoglobulin superfamily member 1(IGSF1)
ENSSSCG00000002755	nuclear factor of activated T-cells 5(NFAT5)
ENSSSCG00000021203	phosphatidylinositol 4,5-bisphosphate 3-kinase catalytic subunit beta isoform(LOC100622663)
ENSSSCG00000002383	Fos proto-oncogene, AP-1 transcription factor subunit(FOS)
ENSSSCG00000003278	leukocyte immunoglobulin-like receptor subfamily B member 3-like(LOC100511639)
ENSSSCG00000024453	RAF proto-oncogene serine/threonine-protein kinase(LOC100737280)
ENSSSCG00000002989	AKT serine/threonine kinase 2(AKT2)
ENSSSCG00000001952	NFKB inhibitor alpha(NFKBIA)
ENSSSCG00000013900	phosphoinositide-3-kinase regulatory subunit 2(PIK3R2)
ENSSSCG00000027272	phosphatidylinositol-4,5-bisphosphate 3-kinase catalytic subunit gamma(PIK3CG)
ENSSSCG00000021967	spleen tyrosine kinase
Small cell lung cancer
ENSSSCG00000027164	phosphatidylinositol 4,5-bisphosphate 3-kinase catalytic subunit beta isoform-like(LOC100622559)
ENSSSCG00000030413	phosphatidylinositol-4,5-bisphosphate 3-kinase catalytic subunit alpha(PIK3CA)
ENSSSCG00000004952	SMAD family member 3(SMAD3)
ENSSSCG00000004505	SMAD family member 2(SMAD2)
ENSSSCG00000005738	ral guanine nucleotide dissociation stimulator(RALGDS)
ENSSSCG00000021203	phosphatidylinositol 4,5-bisphosphate 3-kinase catalytic subunit beta isoform(LOC100622663)
ENSSSCG00000024453	RAF proto-oncogene serine/threonine-protein kinase(LOC100737280)
ENSSSCG00000002989	AKT serine/threonine kinase 2(AKT2)
ENSSSCG00000017950	tumor protein p53(TP53)
ENSSSCG00000004053	T-cell activation RhoGTPase activating protein(TAGAP)
ENSSSCG00000013900	phosphoinositide-3-kinase regulatory subunit 2(PIK3R2)
ENSSSCG00000027272	phosphatidylinositol-4,5-bisphosphate 3-kinase catalytic subunit gamma(PIK3CG)
ENSSSCG00000011226	TGF-beta receptor type-2
Lysosome
ENSSSCG00000009783	2-oxoglutarate and iron dependent oxygenase domain containing 2(OGFOD2)
ENSSSCG00000002366	NPC intracellular cholesterol transporter 2(NPC2)
ENSSSCG00000012969	FGF1 intracellular binding protein(FIBP)
ENSSSCG00000008980	scavenger receptor class B member 2(SCARB2)
ENSSSCG00000027146	galactosidase alpha(GLA)
ENSSSCG00000030591	chromosome 6 open reading frame, human C18orf8(C6H18orf8)
ENSSSCG00000027098	TBC1 domain family member 24(TBC1D24)
ENSSSCG00000025034	lysosomal protein transmembrane 5(LAPTM5)
ENSSSCG00000009075	major facilitator superfamily domain containing 8(MFSD8)
ENSSSCG00000000862	N-acetylglucosamine-1-phosphotransferase subunits alpha/beta(LOC100523554)
ENSSSCG00000000361	CD63 molecule(CD63)
ENSSSCG00000011405	hyaluronoglucosaminidase 2(HYAL2)
ENSSSCG00000002776	ATPase H+ transporting V0 subunit d1(ATP6V0D1)
ENSSSCG00000008056	ATPase H+ transporting V0 subunit c(ATP6V0C)
ENSSSCG00000012731	iduronate 2-sulfatase(IDS)
ENSSSCG00000021338	NPC intracellular cholesterol transporter 2
ENSSSCG00000024895	golgi associated, gamma adaptin ear containing, ARF binding protein 2
ENSSSCG00000002452	legumain
Pancreatic cancer
ENSSSCG00000027164	phosphatidylinositol
ENSSSCG00000030413	phosphatidylinositol-4,5-bisphosphate
ENSSSCG00000004952	SMAD
ENSSSCG00000004505	SMAD
ENSSSCG00000005738	ral
ENSSSCG00000021203	phosphatidylinositol
ENSSSCG00000024453	RAF
ENSSSCG00000002989	AKT
ENSSSCG00000017950	tumor
ENSSSCG00000004053	T-cell
ENSSSCG00000013900	phosphoinositide-3-kinase
ENSSSCG00000027272	phosphatidylinositol-4,5-bisphosphate
