# Supplementary material for: Genome-wide analysis of long noncoding RNA profiling in PRRSV-infected PAM cells by RNA sequencing
Source: Sci Rep. 2017 Jul 10;7:4952. doi: 10.1038/s41598-017-05279-z (PMC5504012; doi:10.1038/s41598-017-05279-z)
Supplement: Supplementary file 7 — Supplementary Table S6 [file 41598_2017_5279_MOESM7_ESM.xls]

## Sheet: match_hairpin.dat
qid	sid	Identities	total	match	ql	qb	qe	sl	sb	se	expect	bits
mmu-mir-155	TCONS_00056284	92	65	60	65	1	65	7376	4101	4165	2e-19	89.7
hsa-mir-155	TCONS_00056284	92	65	60	65	1	65	7376	4101	4165	2e-19	89.7
gga-mir-155	TCONS_00056284	93	63	59	63	1	63	7376	4102	4164	1e-20	93.7
mml-mir-155	TCONS_00056284	95	65	62	65	1	65	7376	4101	4165	3e-24	105
cfa-mir-155	TCONS_00056284	96	61	59	61	1	61	7376	4104	4164	3e-24	105
ptr-mir-155	TCONS_00056284	90	64	58	64	1	64	7376	4102	4165	2e-16	79.8
bta-mir-155	TCONS_00056284	95	63	60	63	1	63	7376	4102	4164	5e-23	101
eca-mir-155	TCONS_00056284	95	65	62	65	1	65	7376	4101	4165	3e-24	105
ppy-mir-155	TCONS_00056284	95	65	62	65	1	65	7376	4101	4165	3e-24	105
ssc-mir-155	TCONS_00056284	100	81	81	81	1	81	7376	4094	4174	8e-41	161
ggo-mir-155	TCONS_00056284	93	111	104	111	1	111	7376	4084	4194	8e-42	165
