# Supplementary material for: Genome-wide analysis of long noncoding RNA profiling in PRRSV-infected PAM cells by RNA sequencing
Source: Sci Rep. 2017 Jul 10;7:4952. doi: 10.1038/s41598-017-05279-z (PMC5504012; doi:10.1038/s41598-017-05279-z)
Supplement: Supplementary file 8 — Supplementary Table S7 [file 41598_2017_5279_MOESM8_ESM.xls]

## Sheet: Sheet1
TCONS_00054157F	CCAGCACCATGAATTGAAC
TCONS_00054157R	GGAGGCAGAACAAGAATGA
TCONS_00054158F	GGAAACCCTGGCACAGACAA
TCONS_00054158R	TTCCAGAGAACAACAATGCAGG
TCONS_00179042F	CGATGCTGGGATGCTGAGAA
TCONS_00179042R	CAGTTCTGAAAGCGCGTCTG
TCONS_00158758F	CGAAACCTTGGTGTGGCTTG
TCONS_00158758R	TGCGTTTCGTTTCTGTGCTG
TCONS_00106680F	CTCCTGCTAAGTGCTCTAC
TCONS_00106680R	GAGATGCTTGGCTCTTCC
TCONS_00115146F	AGATAGATGGAGGCATTCAA
TCONS_00115146R	GTCAGCAACTCTCACTACA
TCONS_00135148F	GGTTAAGGATCTGATGTTGAC
TCONS_00135148R	CCTAAGCACTCGTTCTGT
TCONS_00052446F	CTGCTGAGGTTGTATTGGT
TCONS_00052446R	AGACGGTCACATGGAAGA
TCONS_00068991F	CACTCTGCCTCATTATTGC
TCONS_00068991R	TCCTCACAACACCACATAC
TCONS_00090612F	TGTCATTAGCCAGCAAGTC
TCONS_00090612R	GGAAGAAGCAGAGAAGACC
TNFSF10F	TTCACTTGAGGAATGGAGAG
TNFSF10R	CACCTTGATAGATGGAATAGAG
IFNB1F	ATCGCTCTCCTGATGTGT
IFNB1R	TTCTGGAATTGTGGTGGTT
PRRSVF	CGGCAAATGATAACCACGC
PRRSVR	TTCTGCCACCCAACACGAG
PRRSVProbe	FAM-TGTGCCGTTGACCGTAGTGGAGCC-TAMRA
